# Supplementary material for: An integrated active case detection and management of skin NTDs in yaws endemic health districts in Cameroon, Côte d’Ivoire and Ghana
Source: PLoS Negl Trop Dis. 2024 Oct 4;18(10):e0011790. doi: 10.1371/journal.pntd.0011790 (PMC11482705; doi:10.1371/journal.pntd.0011790)
Supplement: S1 Data — (XLSX) [file pntd.0011790.s002.xlsx]

## Sheet: Cameroon data
District	Village	sexe	tranche d'age	Population	Age-MTN	Suspected cas ofyaws	Buruli ulcer	Leprosy	Tinea capitis	Lymphoedema	Scabies	Hydrocele	Pityriasis versicolor	Tinea corporis	District population (2022)	Tungiasis
Doumé	Petit-Pol	F	1	6	A										53286
Doumé	Petit-Pol	F	2	28	A
Doumé	Petit-Pol	F	3	62	A
Doumé	Petit-Pol	F	4	18	A			1
Doumé	Petit-Pol	F	5	15	B			2
Doumé	Petit-Pol	M	1	4	A
Doumé	Petit-Pol	M	2	13	A
Doumé	Petit-Pol	M	3	65	A	6			92		1		12
Doumé	Petit-Pol	M	4	15	A			1
Doumé	Petit-Pol	M	5	10	B			2
Doumé	Nkolbikon	F	1	1	A
Doumé	Nkolbikon	F	2	13	A
Doumé	Nkolbikon	F	3	13	A
Doumé	Nkolbikon	F	4	9	A
Doumé	Nkolbikon	F	5	40	B
Doumé	Nkolbikon	M	1	3	A				5
Doumé	Nkolbikon	M	2	15	A
Doumé	Nkolbikon	M	3	6	A
Doumé	Nkolbikon	M	4	7	A
Doumé	Nkolbikon	M	5	14	B
Doumé	Tonkoumbé	F	1	1	A
Doumé	Tonkoumbé	F	2	2	A
Doumé	Tonkoumbé	F	3	39	A
Doumé	Tonkoumbé	F	4	13	A
Doumé	Tonkoumbé	F	5	2	B
Doumé	Tonkoumbé	M	1	0	A
Doumé	Tonkoumbé	M	2	0	A				22
Doumé	Tonkoumbé	M	3	33	A		1
Doumé	Tonkoumbé	M	4	11	A
Doumé	Tonkoumbé	M	5	0	B
Doumé	Mayos	F	1	12	A
Doumé	Mayos	F	2	11	A
Doumé	Mayos	F	3	20	A
Doumé	Mayos	F	4	3	A
Doumé	Mayos	F	5	31	B
Doumé	Mayos	M	1	4	A				9		1
Doumé	Mayos	M	2	15	A
Doumé	Mayos	M	3	12	A
Doumé	Mayos	M	4	4	A
Doumé	Mayos	M	5	25	B
Doumé	Grand Paki	F	1	1	A				4
Doumé	Grand Paki	F	2	2	A
Doumé	Grand Paki	F	3	0	A
Doumé	Grand Paki	F	4	2	A
Doumé	Grand Paki	F	5	15	B
Doumé	Grand Paki	M	1	1	A
Doumé	Grand Paki	M	2	0	A
Doumé	Grand Paki	M	3	6	A
Doumé	Grand Paki	M	4	2	A
Doumé	Grand Paki	M	5	3	B
Doumé	Mbala	F	1	1	A
Doumé	Mbala	F	2	0	A
Doumé	Mbala	F	3	3	A
Doumé	Mbala	F	4	0	A
Doumé	Mbala	F	5	4	B
Doumé	Mbala	M	1	0	A				2
Doumé	Mbala	M	2	0	A
Doumé	Mbala	M	3	2	A
Doumé	Mbala	M	4	0	A
Doumé	Mbala	M	5	1	B		1
Doumé	Bakassi	F	1	4	A
Doumé	Bakassi	F	2	3	A
Doumé	Bakassi	F	3	6	A
Doumé	Bakassi	F	4	1	A
Doumé	Bakassi	F	5	11	B
Doumé	Bakassi	M	1	2	A
Doumé	Bakassi	M	2	5	A
Doumé	Bakassi	M	3	6	A	1
Doumé	Bakassi	M	4	0	A
Doumé	Bakassi	M	5	9	B
Doumé	Bayong	F	1	2	A
Doumé	Bayong	F	2	5	A
Doumé	Bayong	F	3	33	A				58				2
Doumé	Bayong	F	4	14	A
Doumé	Bayong	F	5	10	B
Doumé	Bayong	M	1	1	A
Doumé	Bayong	M	2	4	A
Doumé	Bayong	M	3	52	A
Doumé	Bayong	M	4	14	A
Doumé	Bayong	M	5	4	B
Doumé	grand pol	F	1	0	A
Doumé	grand pol	F	2	18	A				46				8
Doumé	grand pol	F	3	47	A
Doumé	grand pol	F	4	96	A
Doumé	grand pol	F	5	0	B
Doumé	grand pol	M	1	0	A
Doumé	grand pol	M	2	11	A
Doumé	grand pol	M	3	36	A
Doumé	grand pol	M	4	108	A
Doumé	grand pol	M	5	1	B
Sangmélima	Bidjom	F	1	0	A	49	0	0	0	0	4				110385
Sangmélima	Bidjom	F	2	0	A
Sangmélima	Bidjom	F	3	23	A
Sangmélima	Bidjom	F	4	11	A
Sangmélima	Bidjom	F	5	0	B
Sangmélima	Bidjom	M	1	0	A
Sangmélima	Bidjom	M	2	0	A
Sangmélima	Bidjom	M	3	40	A
Sangmélima	Bidjom	M	4	12	A
Sangmélima	Bidjom	M	5	0	B
Sangmélima	Kamelon	F	1	0	A						2
Sangmélima	Kamelon	F	2	15	A
Sangmélima	Kamelon	F	3	35	A
Sangmélima	Kamelon	F	4	12	A
Sangmélima	Kamelon	F	5	0	B
Sangmélima	Kamelon	M	1	0	A
Sangmélima	Kamelon	M	2	12	A
Sangmélima	Kamelon	M	3	27	A
Sangmélima	Kamelon	M	4	15	A
Sangmélima	Kamelon	M	5	0	B
Sangmélima	Meezesse	F	1	0	A		0	0	0	0	1
Sangmélima	Meezesse	F	2	0	A
Sangmélima	Meezesse	F	3	23	A
Sangmélima	Meezesse	F	4	0	A
Sangmélima	Meezesse	F	5	0	B
Sangmélima	Meezesse	M	1	0	A
Sangmélima	Meezesse	M	2	0	A
Sangmélima	Meezesse	M	3	39	A
Sangmélima	Meezesse	M	4	0	A
Sangmélima	Meezesse	M	5	0	B
Sangmélima	Koumesse	F	1	0	A		0	0	8	0	2
Sangmélima	Koumesse	F	2	9	A
Sangmélima	Koumesse	F	3	5	A
Sangmélima	Koumesse	F	4	16	A
Sangmélima	Koumesse	F	5	0	B
Sangmélima	Koumesse	M	1	0	A
Sangmélima	Koumesse	M	2	5	A
Sangmélima	Koumesse	M	3	12	A
Sangmélima	Koumesse	M	4	37	A
Sangmélima	Koumesse	M	5	0	B
Sangmélima	Mbom	F	1	0	A		0	0	0	0	2
Sangmélima	Mbom	F	2	0	A
Sangmélima	Mbom	F	3	17	A
Sangmélima	Mbom	F	4	10	A
Sangmélima	Mbom	F	5	0	B
Sangmélima	Mbom	M	1	0	A
Sangmélima	Mbom	M	2	0	A
Sangmélima	Mbom	M	3	47	A
Sangmélima	Mbom	M	4	10	A
Sangmélima	Mbom	M	5	0	B
Sangmélima	Nkoleyop	F	1	0	A		0	0	5	0	1
Sangmélima	Nkoleyop	F	2	0	A
Sangmélima	Nkoleyop	F	3	44	A
Sangmélima	Nkoleyop	F	4	22	A
Sangmélima	Nkoleyop	F	5	0	B				2
Sangmélima	Nkoleyop	M	1	0	A
Sangmélima	Nkoleyop	M	2	0	A
Sangmélima	Nkoleyop	M	3	40	A
Sangmélima	Nkoleyop	M	4	23	A
Sangmélima	Bizang	M	5	0	B				2		1
Sangmélima	Bizang	F	1	0	A
Sangmélima	Bizang	F	2	0	A
Sangmélima	Bizang	F	3	17	A
Sangmélima	Bizang	F	4	0	A
Sangmélima	Bizang	F	5	0	B
Sangmélima	Bizang	M	1	0	A
Sangmélima	Bizang	M	2	0	A
Sangmélima	Bizang	M	3	16	A
Sangmélima	Bizang	M	4	0	A
Sangmélima	Bizang	M	5	0	B
Sangmélima	Nkolewot	F	1	0	A		0	0	3	0	1
Sangmélima	Nkolewot	F	2	0	A
Sangmélima	Nkolewot	F	3	17	A
Sangmélima	Nkolewot	F	4	0	A
Sangmélima	Nkolewot	F	5	0	B
Sangmélima	Nkolewot	M	1	0	A
Sangmélima	Nkolewot	M	2	0	A
Sangmélima	Nkolewot	M	3	20	A
Sangmélima	Nkolewot	M	4	0	A
Sangmélima	Nkolewot	M	5	0	B
Sangmélima	Essok- yemveng	F	1	0	A		0	0	7	0	0
Sangmélima	Essok- yemveng	F	2	0	A
Sangmélima	Essok- yemveng	F	3	24	A
Sangmélima	Essok- yemveng	F	4	11	A
Sangmélima	Essok- yemveng	F	5	0	B
Sangmélima	Essok- yemveng	M	1	0	A
Sangmélima	Essok- yemveng	M	2	0	A
Sangmélima	Essok- yemveng	M	3	44	A
Sangmélima	Essok- yemveng	M	4	0	A
Sangmélima	Essok- yemveng	M	5	0	B
Sangmélima	Aloma- Yetok	F	1	0	A			0	2	0	0
Sangmélima	Aloma- Yetok	F	2	0	A
Sangmélima	Aloma- Yetok	F	3	15	A
Sangmélima	Aloma- Yetok	F	4	4	A
Sangmélima	Aloma- Yetok	F	5	0	B
Sangmélima	Aloma- Yetok	M	1	0	A
Sangmélima	Aloma- Yetok	M	2	0	A
Sangmélima	Aloma- Yetok	M	3	9	A
Sangmélima	Aloma- Yetok	M	4	4	A
Sangmélima	Aloma- Yetok	M	5	0	B
Sangmélima	Meyomadjom	F	1	0	A		0	0	6	0	0
Sangmélima	Meyomadjom	F	2	0	A
Sangmélima	Meyomadjom	F	3	0	A
Sangmélima	Meyomadjom	F	4	0	A
Sangmélima	Meyomadjom	F	5	0	B
Sangmélima	Meyomadjom	M	1	0	A
Sangmélima	Meyomadjom	M	2	0	A
Sangmélima	Meyomadjom	M	3	1	A
Sangmélima	Meyomadjom	M	4	2	A
Sangmélima	Meyomadjom	M	5	0	B
Sangmélima	Olounou	F	1	0	A		0	0	23	2
Sangmélima	Olounou	F	2	6	A
Sangmélima	Olounou	F	3	12	A
Sangmélima	Olounou	F	4	13	A
Sangmélima	Olounou	F	5	0	B
Sangmélima	Olounou	M	1	0	A
Sangmélima	Olounou	M	2	20	A
Sangmélima	Olounou	M	3	27	A
Sangmélima	Olounou	M	4	38	A
Sangmélima	Olounou	M	5	0	B
Sangmélima	Minkang- Melok	F	1	0	A		0	0	20	0	2
Sangmélima	Minkang- Melok	F	2	5	A
Sangmélima	Minkang- Melok	F	3	25	A
Sangmélima	Minkang- Melok	F	4	37	A
Sangmélima	Minkang- Melok	F	5	0	B
Sangmélima	Minkang- Melok	M	1	0	A
Sangmélima	Minkang- Melok	M	2	10	A
Sangmélima	Minkang- Melok	M	3	43	A
Sangmélima	Minkang- Melok	M	4	41	A
Sangmélima	Minkang- Melok	M	5	0	B
Sangmélima	Ndjantom	F	1	0	A
Sangmélima	Ndjantom	F	2	1	A		0	0	12	0	0
Sangmélima	Ndjantom	F	3	18	A
Sangmélima	Ndjantom	F	4	29	A
Sangmélima	Ndjantom	F	5	0	B
Sangmélima	Ndjantom	M	1	0	A
Sangmélima	Ndjantom	M	2	2	A
Sangmélima	Ndjantom	M	3	27	A
Sangmélima	Ndjantom	M	4	24	A
Sangmélima	Ndjantom	M	5	0	B
Sangmélima	Meyos- Yemveng	F	1	0	A		0	0	12	0	1
Sangmélima	Meyos- Yemveng	F	2	0	A
Sangmélima	Meyos- Yemveng	F	3	13	A
Sangmélima	Meyos- Yemveng	F	4	3	A
Sangmélima	Meyos- Yemveng	F	5	0	B
Sangmélima	Meyos- Yemveng	M	1	0	A
Sangmélima	Meyos- Yemveng	M	2	0	A
Sangmélima	Meyos- Yemveng	M	3	12	A
Sangmélima	Meyos- Yemveng	M	4	4	A
Sangmélima	Meyos- Yemveng	M	5	0	B
Sangmélima	Evelessi 1	F	1	0	A		0	0	8	0	0
Sangmélima	Evelessi 1	F	2	0	A
Sangmélima	Evelessi 1	F	3	12	A
Sangmélima	Evelessi 1	F	4	8	A
Sangmélima	Evelessi 1	F	5	0	B
Sangmélima	Evelessi 1	M	1	0	A
Sangmélima	Evelessi 1	M	2	0	A
Sangmélima	Evelessi 1	M	3	17	A
Sangmélima	Evelessi 1	M	4	13	A
Sangmélima	Evelessi 1	M	5	0	B
Sangmélima	Evelessi 3	F	1	0	A		0	0	11	0	2
Sangmélima	Evelessi 3	F	2	1	A
Sangmélima	Evelessi 3	F	3	11	A
Sangmélima	Evelessi 3	F	4	9	A
Sangmélima	Evelessi 3	F	5	0	B				1		1
Sangmélima	Evelessi 3	M	1	0	A
Sangmélima	Evelessi 3	M	2	0	A
Sangmélima	Evelessi 3	M	3	20	A
Sangmélima	Evelessi 3	M	4	9	A
Sangmélima	Evelessi 3	M	5	0	B
Sangmélima	Bekobo- Essamane	F	1	0	A		0	0	31	0	0
Sangmélima	Bekobo- Essamane	F	2	1	A
Sangmélima	Bekobo- Essamane	F	3	30	A
Sangmélima	Bekobo- Essamane	F	4	0	A
Sangmélima	Bekobo- Essamane	F	5	0	B
Sangmélima	Bekobo- Essamane	M	1	0	A
Sangmélima	Bekobo- Essamane	M	2	4	A
Sangmélima	Bekobo- Essamane	M	3	35	A
Sangmélima	Bekobo- Essamane	M	4	0	A
Sangmélima	Bekobo- Essamane	M	5	0	B
Sangmélima	Ndjom- Essamane	F	1	0	A		0	0	13	0	0
Sangmélima	Ndjom- Essamane	F	2	11	A
Sangmélima	Ndjom- Essamane	F	3	3	A
Sangmélima	Ndjom- Essamane	F	4	8	A
Sangmélima	Ndjom- Essamane	F	5	0	B
Sangmélima	Ndjom- Essamane	M	1	0	A
Sangmélima	Ndjom- Essamane	M	2	18	A
Sangmélima	Ndjom- Essamane	M	3	5	A
Sangmélima	Ndjom- Essamane	M	4	6	A
Sangmélima	Ndjom- Essamane	M	5	0	B
Sangmélima	Oveng- Yembok	F	1	0	A		0	0	12	0	1
Sangmélima	Oveng- Yembok	F	2	2	A
Sangmélima	Oveng- Yembok	F	3	12	A
Sangmélima	Oveng- Yembok	F	4	5	A
Sangmélima	Oveng- Yembok	F	5	0	B
Sangmélima	Oveng- Yembok	M	1	0	A
Sangmélima	Oveng- Yembok	M	2	3	A
Sangmélima	Oveng- Yembok	M	3	11	A
Sangmélima	Oveng- Yembok	M	4	4	A
Sangmélima	Oveng- Yembok	M	5	0	B
Sangmélima	Moneko	F	1	0	A		0	0	13	0	0
Sangmélima	Moneko	F	2	0	A
Sangmélima	Moneko	F	3	17	A
Sangmélima	Moneko	F	4	10	A
Sangmélima	Moneko	F	5	0	B
Sangmélima	Moneko	M	1	0	A
Sangmélima	Moneko	M	2	0	A
Sangmélima	Moneko	M	3	15	A
Sangmélima	Moneko	M	4	12	A
Sangmélima	Moneko	M	5	0	B
Sangmélima	Minkpwamioveng	F	1	0	A		0	0	16	0	2
Sangmélima	Minkpwamioveng	F	2	0	A
Sangmélima	Minkpwamioveng	F	3	8	A
Sangmélima	Minkpwamioveng	F	4	14	A
Sangmélima	Minkpwamioveng	F	5	0	B
Sangmélima	Minkpwamioveng	M	1	0	A
Sangmélima	Minkpwamioveng	M	2	0	A
Sangmélima	Minkpwamioveng	M	3	8	A
Sangmélima	Minkpwamioveng	M	4	10	A
Sangmélima	Minkpwamioveng	M	5	0	B
Sangmélima	Nkolgbwa	F	1	0	A		0	0	17	0	1
Sangmélima	Nkolgbwa	F	2	8	A
Sangmélima	Nkolgbwa	F	3	6	A
Sangmélima	Nkolgbwa	F	4	8	A
Sangmélima	Nkolgbwa	F	5	0	B
Sangmélima	Nkolgbwa	M	1	0	A
Sangmélima	Nkolgbwa	M	2	7	A
Sangmélima	Nkolgbwa	M	3	2	A
Sangmélima	Nkolgbwa	M	4	7	A
Sangmélima	Nkolgbwa	M	5	0	B
Sangmélima	Eminemvom	F	1	0	A		0	0	32	0	0
Sangmélima	Eminemvom	F	2	8	A
Sangmélima	Eminemvom	F	3	34	A
Sangmélima	Eminemvom	F	4	38	A
Sangmélima	Eminemvom	F	5	0	B
Sangmélima	Eminemvom	M	1	0	A
Sangmélima	Eminemvom	M	2	6	A
Sangmélima	Eminemvom	M	3	32	A
Sangmélima	Eminemvom	M	4	44	A
Sangmélima	Eminemvom	M	5	0	B
Sangmélima	Oveng- Yemvong	F	1	0	A		0	0	4	0	0
Sangmélima	Oveng- Yemvong	F	2	0	A
Sangmélima	Oveng- Yemvong	F	3	0	A
Sangmélima	Oveng- Yemvong	F	4	5	A
Sangmélima	Oveng- Yemvong	F	5	0	B
Sangmélima	Oveng- Yemvong	M	1	0	A
Sangmélima	Oveng- Yemvong	M	2	0	A
Sangmélima	Oveng- Yemvong	M	3	0	A
Sangmélima	Oveng- Yemvong	M	4	3	A
Sangmélima	Oveng- Yemvong	M	5	0	B		0	0	6	0	1
Sangmélima	Ma'anmenyin	F	1	0	A
Sangmélima	Ma'anmenyin	F	2	0	A
Sangmélima	Ma'anmenyin	F	3	8	A
Sangmélima	Ma'anmenyin	F	4	14	A
Sangmélima	Ma'anmenyin	F	5	0	B
Sangmélima	Ma'anmenyin	M	1	0	A
Sangmélima	Ma'anmenyin	M	2	0	A
Sangmélima	Ma'anmenyin	M	3	14	A
Sangmélima	Ma'anmenyin	M	4	11	A
Sangmélima	Ma'anmenyin	M	5	0	B
Sangmélima	Avebe-esse	F	1	0	A		0	0	32	0	1
Sangmélima	Avebe-esse	F	2	9	A
Sangmélima	Avebe-esse	F	3	14	A
Sangmélima	Avebe-esse	F	4	5	A
Sangmélima	Avebe-esse	F	5	0	B
Sangmélima	Avebe-esse	M	1	0	A
Sangmélima	Avebe-esse	M	2	11	A
Sangmélima	Avebe-esse	M	3	21	A
Sangmélima	Avebe-esse	M	4	6	A
Sangmélima	Avebe-esse	M	5	0	B
Sangmélima	Akomendibi	F	1	0	A		0	0	21	0	1
Sangmélima	Akomendibi	F	2	3	A
Sangmélima	Akomendibi	F	3	23	A
Sangmélima	Akomendibi	F	4	18	A
Sangmélima	Akomendibi	F	5	0	B
Sangmélima	Akomendibi	M	1	0	A
Sangmélima	Akomendibi	M	2	5	A
Sangmélima	Akomendibi	M	3	24	A
Sangmélima	Akomendibi	M	4	17	A
Sangmélima	Akomendibi	M	5	0	B
Sangmélima	Nkolotoutou	F	1	0	A		0	0	48	0	1
Sangmélima	Nkolotoutou	F	2	0	A
Sangmélima	Nkolotoutou	F	3	0	A
Sangmélima	Nkolotoutou	F	4	41	A
Sangmélima	Nkolotoutou	F	5	0	B
Sangmélima	Nkolotoutou	M	1	0	A
Sangmélima	Nkolotoutou	M	2	0	A
Sangmélima	Nkolotoutou	M	3	0	A
Sangmélima	Nkolotoutou	M	4	61	A
Sangmélima	Nkolotoutou	M	5	0	B
Sangmélima	Mekomo- yendam	F	1	0	A		0	0	11	0	0
Sangmélima	Mekomo- yendam	F	2	5	A
Sangmélima	Mekomo- yendam	F	3	6	A
Sangmélima	Mekomo- yendam	F	4	0	A
Sangmélima	Mekomo- yendam	F	5	1	B
Sangmélima	Mekomo- yendam	M	1	0	A
Sangmélima	Mekomo- yendam	M	2	4	A
Sangmélima	Mekomo- yendam	M	3	9	A
Sangmélima	Mekomo- yendam	M	4	0	A
Sangmélima	Mekomo- yendam	M	5	0	B
Sangmélima	Ngoulmakong	F	1	0	A		0	0	21	0	3
Sangmélima	Ngoulmakong	F	2	6	A
Sangmélima	Ngoulmakong	F	3	29	A
Sangmélima	Ngoulmakong	F	4	30	A
Sangmélima	Ngoulmakong	F	5	0	B
Sangmélima	Ngoulmakong	M	1	0	A
Sangmélima	Ngoulmakong	M	2	7	A
Sangmélima	Ngoulmakong	M	3	36	A
Sangmélima	Ngoulmakong	M	4	12	A
Sangmélima	Ngoulmakong	M	5	0	B
Sangmélima	Ako'olui	F	1	0	A		0	0	2	0	0
Sangmélima	Ako'olui	F	2	5	A
Sangmélima	Ako'olui	F	3	0	A
Sangmélima	Ako'olui	F	4	0	A
Sangmélima	Ako'olui	F	5	2	B
Sangmélima	Ako'olui	M	1	0	A
Sangmélima	Ako'olui	M	2	1	A
Sangmélima	Ako'olui	M	3	0	A
Sangmélima	Ako'olui	M	4	0	A
Sangmélima	Ako'olui	M	5	0	B
Sangmélima	Mekom	F	1	1	A		0	0	3	0	0
Sangmélima	Mekom	F	2	0	A
Sangmélima	Mekom	F	3	7	A
Sangmélima	Mekom	F	4	0	A
Sangmélima	Mekom	F	5	0	B
Sangmélima	Mekom	M	1	0	A
Sangmélima	Mekom	M	2	2	A
Sangmélima	Mekom	M	3	4	A
Sangmélima	Mekom	M	4	0	A
Sangmélima	Mekom	M	5	0	B
Sangmélima	Beyoungou	F	1	0	A		0	0	2	0	0
Sangmélima	Beyoungou	F	2	0	A
Sangmélima	Beyoungou	F	3	10	A
Sangmélima	Beyoungou	F	4	0	A
Sangmélima	Beyoungou	F	5	0	B
Sangmélima	Beyoungou	M	1	0	A
Sangmélima	Beyoungou	M	2	0	A
Sangmélima	Beyoungou	M	3	9	A
Sangmélima	Beyoungou	M	4	0	A
Sangmélima	Beyoungou	M	5	0	B
Sangmélima	Momebili	F	1	0	A
Sangmélima	Momebili	F	2	2	A
Sangmélima	Momebili	F	3	6	A
Sangmélima	Momebili	F	4	0	A
Sangmélima	Momebili	F	5	3	B
Sangmélima	Momebili	M	1	0	A
Sangmélima	Momebili	M	2	0	A
Sangmélima	Momebili	M	3	2	A
Sangmélima	Momebili	M	4	2	A
Sangmélima	Momebili	M	5	3	B
Sangmélima	Yemvack	F	1	2	A		0	0	16	0	4
Sangmélima	Yemvack	F	2	43	A
Sangmélima	Yemvack	F	3	12	A
Sangmélima	Yemvack	F	4	1	A
Sangmélima	Yemvack	F	5	0	B
Sangmélima	Yemvack	M	1	0	A
Sangmélima	Yemvack	M	2	31	A
Sangmélima	Yemvack	M	3	13	A
Sangmélima	Yemvack	M	4	5	A
Sangmélima	Yemvack	M	5	0	B		0	0	0	0	0
Sangmélima	Mengue	F	1	1	A
Sangmélima	Mengue	F	2	0	A
Sangmélima	Mengue	F	3	2	A
Sangmélima	Mengue	F	4	0	A
Sangmélima	Mengue	F	5	0	B
Sangmélima	Mengue	M	1	0	A
Sangmélima	Mengue	M	2	3	A
Sangmélima	Mengue	M	3	2	A
Sangmélima	Mengue	M	4	2	A
Sangmélima	Mengue	M	5	0	B
Sangmélima	Nkomeyos	F	1	0	A
Sangmélima	Nkomeyos	F	2	3	A
Sangmélima	Nkomeyos	F	3	7	A
Sangmélima	Nkomeyos	F	4	3	A
Sangmélima	Nkomeyos	F	5	0	B
Sangmélima	Nkomeyos	M	1	0	A
Sangmélima	Nkomeyos	M	2	0	A
Sangmélima	Nkomeyos	M	3	12	A
Sangmélima	Nkomeyos	M	4	4	A
Sangmélima	Nkomeyos	M	5	1	B
Sangmélima	Ndjele	F	1	0	A
Sangmélima	Ndjele	F	2	0	A
Sangmélima	Ndjele	F	3	0	A
Sangmélima	Ndjele	F	4	0	A
Sangmélima	Ndjele	F	5	0	B
Sangmélima	Ndjele	M	1	0	A
Sangmélima	Ndjele	M	2	0	A
Sangmélima	Ndjele	M	3	3	A
Sangmélima	Ndjele	M	4	0	A
Sangmélima	Ndjele	M	5	0	B
Sangmélima	Mbilemvom	F	1	0	A		0	0	4	0	1
Sangmélima	Mbilemvom	F	2	9	A
Sangmélima	Mbilemvom	F	3	2	A
Sangmélima	Mbilemvom	F	4	0	A
Sangmélima	Mbilemvom	F	5	0	B
Sangmélima	Mbilemvom	M	1	2	A
Sangmélima	Mbilemvom	M	2	11	A
Sangmélima	Mbilemvom	M	3	5	A
Sangmélima	Mbilemvom	M	4	2	A
Sangmélima	Mbilemvom	M	5	0	B
Sangmélima	Nemeyong	F	1	0	A		0	0	5	0	2
Sangmélima	Nemeyong	F	2	0	A
Sangmélima	Nemeyong	F	3	8	A
Sangmélima	Nemeyong	F	4	6	A
Sangmélima	Nemeyong	F	5	0	B
Sangmélima	Nemeyong	M	1	0	A
Sangmélima	Nemeyong	M	2	0	A
Sangmélima	Nemeyong	M	3	8	A
Sangmélima	Nemeyong	M	4	6	A
Sangmélima	Nemeyong	M	5	0	B
Sangmélima	Melan	F	1	0	A		0	0	11	0	0
Sangmélima	Melan	F	2	0	A
Sangmélima	Melan	F	3	19	A
Sangmélima	Melan	F	4	5	A
Sangmélima	Melan	F	5	0	B
Sangmélima	Melan	M	1	0	A
Sangmélima	Melan	M	2	0	A
Sangmélima	Melan	M	3	17	A
Sangmélima	Melan	M	4	8	A
Sangmélima	Melan	M	5	0	B
Sangmélima	Kongo	F	1	0	A		0	0	11	0	0
Sangmélima	Kongo	F	2	5	A
Sangmélima	Kongo	F	3	15	A
Sangmélima	Kongo	F	4	17	A
Sangmélima	Kongo	F	5	0	B				3
Sangmélima	Kongo	M	1	0	A
Sangmélima	Kongo	M	2	5	A
Sangmélima	Kongo	M	3	18	A
Sangmélima	Kongo	M	4	18	A
Sangmélima	Kongo	M	5	0	B
Sangmélima	Messok- Ndong	F	1	0	A		0	0	11	0	1
Sangmélima	Messok- Ndong	F	2	6	A
Sangmélima	Messok- Ndong	F	3	15	A
Sangmélima	Messok- Ndong	F	4	16	A
Sangmélima	Messok- Ndong	F	5	0	B
Sangmélima	Messok- Ndong	M	1	0	A
Sangmélima	Messok- Ndong	M	2	5	A
Sangmélima	Messok- Ndong	M	3	10	A
Sangmélima	Messok- Ndong	M	4	13	A
Sangmélima	Messok- Ndong	M	5	0	B
Sangmélima	Essangmvout	F	1	0	A		0	0	12	0	0
Sangmélima	Essangmvout	F	2	0	A
Sangmélima	Essangmvout	F	3	10	A
Sangmélima	Essangmvout	F	4	8	A
Sangmélima	Essangmvout	F	5	0	B
Sangmélima	Essangmvout	M	1	0	A
Sangmélima	Essangmvout	M	2	0	A
Sangmélima	Essangmvout	M	3	10	A
Sangmélima	Essangmvout	M	4	6	A
Sangmélima	Essangmvout	M	5	0	B
Sangmélima	Meyo	F	1	0	A		0	0	4	0	0
Sangmélima	Meyo	F	2	4	A
Sangmélima	Meyo	F	3	5	A
Sangmélima	Meyo	F	4	2	A
Sangmélima	Meyo	F	5	0	B
Sangmélima	Meyo	M	1	0	A
Sangmélima	Meyo	M	2	4	A
Sangmélima	Meyo	M	3	4	A
Sangmélima	Meyo	M	4	3	A
Sangmélima	Meyo	M	5	0	B
Sangmélima	Akomessing	F	1	0	A		0	0	25	0	3
Sangmélima	Akomessing	F	2	14	A
Sangmélima	Akomessing	F	3	22	A
Sangmélima	Akomessing	F	4	13	A
Sangmélima	Akomessing	F	5	0	B
Sangmélima	Akomessing	M	1	0	A
Sangmélima	Akomessing	M	2	14	A
Sangmélima	Akomessing	M	3	30	A
Sangmélima	Akomessing	M	4	20	A
Sangmélima	Akomessing	M	5	0	B
Sangmélima	Essabikoula	F	1	0	A		0	0	14	0	0
Sangmélima	Essabikoula	F	2	14	A
Sangmélima	Essabikoula	F	3	11	A
Sangmélima	Essabikoula	F	4	9	A
Sangmélima	Essabikoula	F	5	0	B
Sangmélima	Essabikoula	M	1	0	A
Sangmélima	Essabikoula	M	2	15	A
Sangmélima	Essabikoula	M	3	14	A
Sangmélima	Essabikoula	M	4	10	A
Sangmélima	Essabikoula	M	5	0	B
Sangmélima	Medjounou	F	1	0	A		0	0	7	0	0
Sangmélima	Medjounou	F	2	13	A
Sangmélima	Medjounou	F	3	4	A
Sangmélima	Medjounou	F	4	1	A
Sangmélima	Medjounou	F	5	0	B
Sangmélima	Medjounou	M	1	0	A
Sangmélima	Medjounou	M	2	17	A
Sangmélima	Medjounou	M	3	6	A
Sangmélima	Medjounou	M	4	0	A
Sangmélima	Medjounou	M	5	0	B
Sangmélima	Oding-Yenjok	F	1	0	A
Sangmélima	Oding-Yenjok	F	2	6	A
Sangmélima	Oding-Yenjok	F	3	14	A
Sangmélima	Oding-Yenjok	F	4	5	A
Sangmélima	Oding-Yenjok	F	5	0	B
Sangmélima	Oding-Yenjok	M	1	2	A
Sangmélima	Oding-Yenjok	M	2	13	A
Sangmélima	Oding-Yenjok	M	3	22	A
Sangmélima	Oding-Yenjok	M	4	1	A
Sangmélima	Oding-Yenjok	M	5	0	B
Sangmélima	Mebem	F	1	0	A		0	0	17	0	1
Sangmélima	Mebem	F	2	6	A
Sangmélima	Mebem	F	3	6	A
Sangmélima	Mebem	F	4	5	A
Sangmélima	Mebem	F	5	0	B
Sangmélima	Mebem	M	1	0	A
Sangmélima	Mebem	M	2	6	A
Sangmélima	Mebem	M	3	5	A
Sangmélima	Mebem	M	4	18	A
Sangmélima	Mebem	M	5	0	B
Sangmélima	Metet	F	1	0	A		0	0	34	0	8	0
Sangmélima	Metet	F	2	11	A
Sangmélima	Metet	F	3	37	A
Sangmélima	Metet	F	4	14	A
Sangmélima	Metet	F	5	0	B
Sangmélima	Metet	M	1	0	A
Sangmélima	Metet	M	2	13	A
Sangmélima	Metet	M	3	38	A
Sangmélima	Metet	M	4	20	A
Sangmélima	Metet	M	5	0	B
Messamena	Bissoua	F	1	0	A	4	0	0	0	0	4				48000
Messamena	Bissoua	F	2	1	A
Messamena	Bissoua	F	3	5	A
Messamena	Bissoua	F	4	1	A
Messamena	Bissoua	F	5	0	B
Messamena	Bissoua	M	1	2	A
Messamena	Bissoua	M	2	2	A
Messamena	Bissoua	M	3	2	A
Messamena	Bissoua	M	4	2	A
Messamena	Bissoua	M	5	0	B
Messamena	Mayos	F	1	0	A		0	0	0	0	1
Messamena	Mayos	F	2	2	A
Messamena	Mayos	F	3	3	A
Messamena	Mayos	F	4	0	A
Messamena	Mayos	F	5	1	B						1
Messamena	Mayos	M	1	0	A
Messamena	Mayos	M	2	0	A
Messamena	Mayos	M	3	5	A
Messamena	Mayos	M	4	0	A
Messamena	Mayos	M	5	0	B
Messamena	Djuebla	F	1	0	A		0	0	0	0	2	0
Messamena	Djuebla	F	2	5	A
Messamena	Djuebla	F	3	0	A
Messamena	Djuebla	F	4	0	A
Messamena	Djuebla	F	5	1	B
Messamena	Djuebla	M	1	0	A
Messamena	Djuebla	M	2	3	A
Messamena	Djuebla	M	3	1	A
Messamena	Djuebla	M	4	0	A
Messamena	Djuebla	M	5	0	B
Messamena	Soleye	F	1	0	A		0	0	0	0	0	0
Messamena	Soleye	F	2	2	A
Messamena	Soleye	F	3	7	A
Messamena	Soleye	F	4	1	A
Messamena	Soleye	F	5	0	B
Messamena	Soleye	M	1	1	A
Messamena	Soleye	M	2	3	A
Messamena	Soleye	M	3	8	A
Messamena	Soleye	M	4	0	A
Messamena	Soleye	M	5	0	B
Messamena	Messague	F	1	0	A			0	13	0	0	1
Messamena	Messague	F	2	5	A
Messamena	Messague	F	3	3	A
Messamena	Messague	F	4	8	A
Messamena	Messague	F	5	2	B		1					1
Messamena	Messague	M	1	1	A
Messamena	Messague	M	2	13	A
Messamena	Messague	M	3	6	A
Messamena	Messague	M	4	3	A
Messamena	Messague	M	5	3	B
Messamena	Eboum-Etoum	F	1	0	A		0	0	0	0	0	0
Messamena	Eboum-Etoum	F	2	2	A
Messamena	Eboum-Etoum	F	3	3	A
Messamena	Eboum-Etoum	F	4	1	A
Messamena	Eboum-Etoum	F	5	0	B
Messamena	Eboum-Etoum	M	1	0	A
Messamena	Eboum-Etoum	M	2	1	A
Messamena	Eboum-Etoum	M	3	10	A
Messamena	Eboum-Etoum	M	4	1	A
Messamena	Eboum-Etoum	M	5	0	B
Messamena	Doumo-mama	F	1	0	A			0	6	0	0	0
Messamena	Doumo-mama	F	2	4	A
Messamena	Doumo-mama	F	3	7	A
Messamena	Doumo-mama	F	4	0	A
Messamena	Doumo-mama	F	5	0	B		3
Messamena	Doumo-mama	M	1	0	A
Messamena	Doumo-mama	M	2	2	A
Messamena	Doumo-mama	M	3	7	A
Messamena	Doumo-mama	M	4	3	A
Messamena	Doumo-mama	M	5	0	B
Messamena	Ekopointe noire	F	1	0	A		0	0	8	0	0	0
Messamena	Ekopointe noire	F	2	5	A
Messamena	Ekopointe noire	F	3	4	A
Messamena	Ekopointe noire	F	4	2	A
Messamena	Ekopointe noire	F	5	3	B
Messamena	Ekopointe noire	M	1	0	A
Messamena	Ekopointe noire	M	2	7	A
Messamena	Ekopointe noire	M	3	7	A
Messamena	Ekopointe noire	M	4	4	A
Messamena	Ekopointe noire	M	5	3	B
Messamena	Lakabo	F	1	1	A		0	0	2	0	2
Messamena	Lakabo	F	2	3	A
Messamena	Lakabo	F	3	7	A
Messamena	Lakabo	F	4	2	A
Messamena	Lakabo	F	5	3	B
Messamena	Lakabo	M	1	0	A
Messamena	Lakabo	M	2	5	A
Messamena	Lakabo	M	3	2	A
Messamena	Lakabo	M	4	2	A
Messamena	Lakabo	M	5	5	B
Messamena	Oboul 1	F	1	2	A		0	0	18	0	4
Messamena	Oboul 1	F	2	8	A
Messamena	Oboul 1	F	3	10	A
Messamena	Oboul 1	F	4	5	A
Messamena	Oboul 1	F	5	4	B
Messamena	Oboul 1	M	1	0	A
Messamena	Oboul 1	M	2	1	A
Messamena	Oboul 1	M	3	9	A
Messamena	Oboul 1	M	4	18	A
Messamena	Oboul 1	M	5	3	B
Messamena	Etol maleilei	F	1	0	A		0	0	0	0	0
Messamena	Etol maleilei	F	2	1	A
Messamena	Etol maleilei	F	3	3	A
Messamena	Etol maleilei	F	4	2	A
Messamena	Etol maleilei	F	5	4	B
Messamena	Etol maleilei	M	1	0	A
Messamena	Etol maleilei	M	2	3	A
Messamena	Etol maleilei	M	3	15	A
Messamena	Etol maleilei	M	4	0	A
Messamena	Etol maleilei	M	5	0	B
Messamena	Bamlal	F	1	0	A
Messamena	Bamlal	F	2	4	A		0	0	4	0	0
Messamena	Bamlal	F	3	6	A
Messamena	Bamlal	F	4	0	A
Messamena	Bamlal	F	5	0	B
Messamena	Bamlal	M	1	0	A
Messamena	Bamlal	M	2	5	A
Messamena	Bamlal	M	3	11	A
Messamena	Bamlal	M	4	4	A
Messamena	Bamlal	M	5	2	B
Messamena	Bifolone	F	1	1	A		2	0	6	0	0
Messamena	Bifolone	F	2	2	A
Messamena	Bifolone	F	3	12	A
Messamena	Bifolone	F	4	9	A
Messamena	Bifolone	F	5	0	B
Messamena	Bifolone	M	1	1	A
Messamena	Bifolone	M	2	5	A
Messamena	Bifolone	M	3	12	A
Messamena	Bifolone	M	4	8	A
Messamena	Bifolone	M	5	3	B
Messamena	Somalomo	F	1	0	A				5	0	2
Messamena	Somalomo	F	2	8	A
Messamena	Somalomo	F	3	8	A
Messamena	Somalomo	F	4	6	A
Messamena	Somalomo	F	5	0	B		1	1
Messamena	Somalomo	M	1	0	A
Messamena	Somalomo	M	2	12	A
Messamena	Somalomo	M	3	8	A
Messamena	Somalomo	M	4	3	A
Messamena	Somalomo	M	5	10	B
Messamena	Ngam	F	1	0	A		0	0	0	0	2
Messamena	Ngam	F	2	1	A
Messamena	Ngam	F	3	5	A
Messamena	Ngam	F	4	2	A
Messamena	Ngam	F	5	0	B
Messamena	Ngam	M	1	1	A
Messamena	Ngam	M	2	5	A
Messamena	Ngam	M	3	9	A
Messamena	Ngam	M	4	2	A
Messamena	Ngam	M	5	0	B
Messamena	Bidjombo	F	1	0	A		0	0	2	0	0
Messamena	Bidjombo	F	2	2	A
Messamena	Bidjombo	F	3	15	A
Messamena	Bidjombo	F	4	1	A
Messamena	Bidjombo	F	5	0	B
Messamena	Bidjombo	M	1	0	A
Messamena	Bidjombo	M	2	5	A
Messamena	Bidjombo	M	3	15	A
Messamena	Bidjombo	M	4	1	A
Messamena	Bidjombo	M	5	0	B
Messamena	Ebade	F	1	2	A		0	0	15		1
Messamena	Ebade	F	2	13	A
Messamena	Ebade	F	3	15	A
Messamena	Ebade	F	4	6	A
Messamena	Ebade	F	5	3	B
Messamena	Ebade	M	1	3	A
Messamena	Ebade	M	2	16	A
Messamena	Ebade	M	3	20	A
Messamena	Ebade	M	4	14	A
Messamena	Ebade	M	5	1	B
Messamena	Meba	F	1	2	A		0	0	0	0	2
Messamena	Meba	F	2	11	A
Messamena	Meba	F	3	14	A
Messamena	Meba	F	4	8	A
Messamena	Meba	F	5	0	B
Messamena	Meba	M	1	2	A
Messamena	Meba	M	2	11	A
Messamena	Meba	M	3	18	A
Messamena	Meba	M	4	6	A
Messamena	Meba	M	5	0	B
Messamena	Mpand	F	1	0	A		0	0	13	0	0
Messamena	Mpand	F	2	9	A
Messamena	Mpand	F	3	13	A
Messamena	Mpand	F	4	6	A
Messamena	Mpand	F	5	0	B
Messamena	Mpand	M	1	1	A
Messamena	Mpand	M	2	15	A
Messamena	Mpand	M	3	11	A
Messamena	Mpand	M	4	7	A
Messamena	Mpand	M	5	0	B
Messamena	Apajob	F	1	0	A		0	0	5	0	4
Messamena	Apajob	F	2	14	A
Messamena	Apajob	F	3	15	A
Messamena	Apajob	F	4	7	A
Messamena	Apajob	F	5	8	B
Messamena	Apajob	M	1	0	A
Messamena	Apajob	M	2	12	A
Messamena	Apajob	M	3	14	A
Messamena	Apajob	M	4	9	A
Messamena	Apajob	M	5	1	B
Messamena	Labba	F	1	0	A		0	0	0	0	2
Messamena	Labba	F	2	2	A
Messamena	Labba	F	3	1	A
Messamena	Labba	F	4	0	A
Messamena	Labba	F	5	0	B
Messamena	Labba	M	1	0	A
Messamena	Labba	M	2	0	A
Messamena	Labba	M	3	4	A
Messamena	Labba	M	4	0	A
Messamena	Labba	M	5	0	B
Abong-Mbang	Bagbeze	F	1	0	A	7	0	0	6	0	0				85741
Abong-Mbang	Bagbeze	F	2	0	A
Abong-Mbang	Bagbeze	F	3	2	A
Abong-Mbang	Bagbeze	F	4	1	A
Abong-Mbang	Bagbeze	F	5	0	B
Abong-Mbang	Bagbeze	M	1	0	A
Abong-Mbang	Bagbeze	M	2	2	A
Abong-Mbang	Bagbeze	M	3	3	A
Abong-Mbang	Bagbeze	M	4	1	A
Abong-Mbang	Bagbeze	M	5	0	B
Abong-Mbang	Namedjang	F	1	0	A			0	0	0	0
Abong-Mbang	Namedjang	F	2	0	A
Abong-Mbang	Namedjang	F	3	0	A
Abong-Mbang	Namedjang	F	4	1	A
Abong-Mbang	Namedjang	F	5	0	B		1
Abong-Mbang	Namedjang	M	1	0	A
Abong-Mbang	Namedjang	M	2	0	A
Abong-Mbang	Namedjang	M	3	5	A
Abong-Mbang	Namedjang	M	4	1	A
Abong-Mbang	Namedjang	M	5	3	B
Abong-Mbang	Nkono	F	1	0	A
Abong-Mbang	Nkono	F	2	1	A
Abong-Mbang	Nkono	F	3	3	A
Abong-Mbang	Nkono	F	4	0	A
Abong-Mbang	Nkono	F	5	5	B
Abong-Mbang	Nkono	M	1	0	A
Abong-Mbang	Nkono	M	2	0	A
Abong-Mbang	Nkono	M	3	2	A
Abong-Mbang	Nkono	M	4	1	A
Abong-Mbang	Nkono	M	5	8	B
Abong-Mbang	Dympam	F	1	0	A		0	0	0	0
Abong-Mbang	Dympam	F	2	9	A
Abong-Mbang	Dympam	F	3	8	A
Abong-Mbang	Dympam	F	4	4	A
Abong-Mbang	Dympam	F	5	7	B
Abong-Mbang	Dympam	M	1	1	A
Abong-Mbang	Dympam	M	2	9	A
Abong-Mbang	Dympam	M	3	14	A
Abong-Mbang	Dympam	M	4	3	A
Abong-Mbang	Dympam	M	5	3	B
Abong-Mbang	Djaposten	F	1	0	A			0	2	0	2
Abong-Mbang	Djaposten	F	2	4	A
Abong-Mbang	Djaposten	F	3	4	A
Abong-Mbang	Djaposten	F	4	2	A
Abong-Mbang	Djaposten	F	5	1	B		1
Abong-Mbang	Djaposten	M	1	1	A
Abong-Mbang	Djaposten	M	2	3	A
Abong-Mbang	Djaposten	M	3	5	A
Abong-Mbang	Djaposten	M	4	2	A
Abong-Mbang	Djaposten	M	5	1	B
Abong-Mbang	Mballam	F	1	1	A		0	0	3	0	0
Abong-Mbang	Mballam	F	2	2	A
Abong-Mbang	Mballam	F	3	0	A
Abong-Mbang	Mballam	F	4	8	A
Abong-Mbang	Mballam	F	5	7	B
Abong-Mbang	Mballam	M	1	1	A
Abong-Mbang	Mballam	M	2	10	A
Abong-Mbang	Mballam	M	3	5	A
Abong-Mbang	Mballam	M	4	5	A
Abong-Mbang	Mballam	M	5	0	B
Abong-Mbang	Sououmbou	F	1	3	A		0	0	5	0	1
Abong-Mbang	Sououmbou	F	2	6	A
Abong-Mbang	Sououmbou	F	3	5	A
Abong-Mbang	Sououmbou	F	4	1	A
Abong-Mbang	Sououmbou	F	5	8	B
Abong-Mbang	Sououmbou	M	1	1	A
Abong-Mbang	Sououmbou	M	2	5	A
Abong-Mbang	Sououmbou	M	3	5	A
Abong-Mbang	Sououmbou	M	4	3	A
Abong-Mbang	Sououmbou	M	5	4	B
Abong-Mbang	Limeko-menzo	F	1	0	A		0	0	0	0	0
Abong-Mbang	Limeko-menzo	F	2	1	A
Abong-Mbang	Limeko-menzo	F	3	3	A
Abong-Mbang	Limeko-menzo	F	4	1	A
Abong-Mbang	Limeko-menzo	F	5	4	B
Abong-Mbang	Limeko-menzo	M	1	1	A
Abong-Mbang	Limeko-menzo	M	2	2	A
Abong-Mbang	Limeko-menzo	M	3	4	A
Abong-Mbang	Limeko-menzo	M	4	2	A
Abong-Mbang	Limeko-menzo	M	5	5	B
Lomié	Bako	F	1	3	A	11	0	0	11	0	0				47695
Lomié	Bako	F	2	11	A
Lomié	Bako	F	3	7	A
Lomié	Bako	F	4	0	A
Lomié	Bako	F	5	0	B
Lomié	Bako	M	1	2	A
Lomié	Bako	M	2	13	A
Lomié	Bako	M	3	7	A
Lomié	Bako	M	4	16	A
Lomié	Bako	M	5	4	B
Lomié	Djoamenedjoh	F	1	1	A
Lomié	Djoamenedjoh	F	2	4	A
Lomié	Djoamenedjoh	F	3	9	A
Lomié	Djoamenedjoh	F	4	5	A
Lomié	Djoamenedjoh	F	5	0	B
Lomié	Djoamenedjoh	M	1	1	A
Lomié	Djoamenedjoh	M	2	8	A
Lomié	Djoamenedjoh	M	3	9	A
Lomié	Djoamenedjoh	M	4	4	A
Lomié	Djoamenedjoh	M	5	0	B
Lomié	Mballam 1	F	1	0	A
Lomié	Mballam 1	F	2	2	A		0	0	0	0
Lomié	Mballam 1	F	3	3	A
Lomié	Mballam 1	F	4	0	A
Lomié	Mballam 1	F	5	0	B
Lomié	Mballam 1	M	1	0	A
Lomié	Mballam 1	M	2	1	A
Lomié	Mballam 1	M	3	2	A
Lomié	Mballam 1	M	4	0	A
Lomié	Mballam 1	M	5	0	B
Lomié	Zoulabot 2	F	1	2	A		0	0	4	0	0
Lomié	Zoulabot 2	F	2	4	A
Lomié	Zoulabot 2	F	3	8	A
Lomié	Zoulabot 2	F	4	1	A
Lomié	Zoulabot 2	F	5	1	B
Lomié	Zoulabot 2	M	1	3	A
Lomié	Zoulabot 2	M	2	11	A
Lomié	Zoulabot 2	M	3	6	A
Lomié	Zoulabot 2	M	4	3	A
Lomié	Zoulabot 2	M	5	0	B
Lomié	Nkondong 1	F	1	0	A		0	0	1	0	0
Lomié	Nkondong 1	F	2	0	A
Lomié	Nkondong 1	F	3	1	A
Lomié	Nkondong 1	F	4	0	A
Lomié	Nkondong 1	F	5	2	B
Lomié	Nkondong 1	M	1	0	A
Lomié	Nkondong 1	M	2	1	A
Lomié	Nkondong 1	M	3	3	A
Lomié	Nkondong 1	M	4	0	A
Lomié	Nkondong 1	M	5	2	B
Lomié	Payo	F	1	3	A		0	0	8	0	2
Lomié	Payo	F	2	12	A
Lomié	Payo	F	3	8	A
Lomié	Payo	F	4	13	A
Lomié	Payo	F	5	15	B
Lomié	Payo	M	1	1	A
Lomié	Payo	M	2	11	A
Lomié	Payo	M	3	27	A
Lomié	Payo	M	4	8	A
Lomié	Payo	M	5	17	B
Lomié	Bosquet	F	1	0	A		0	0	11	0	0
Lomié	Bosquet	F	2	20	A
Lomié	Bosquet	F	3	8	A
Lomié	Bosquet	F	4	7	A
Lomié	Bosquet	F	5	5	B
Lomié	Bosquet	M	1	1	A
Lomié	Bosquet	M	2	22	A
Lomié	Bosquet	M	3	8	A
Lomié	Bosquet	M	4	12	A
Lomié	Bosquet	M	5	9	B
Lomié	Nkoungoulou	F	1	0	A		0	0	0	0	0
Lomié	Nkoungoulou	F	2	3	A
Lomié	Nkoungoulou	F	3	0	A
Lomié	Nkoungoulou	F	4	2	A
Lomié	Nkoungoulou	F	5	0	B
Lomié	Nkoungoulou	M	1	0	A
Lomié	Nkoungoulou	M	2	6	A
Lomié	Nkoungoulou	M	3	6	A
Lomié	Nkoungoulou	M	4	6	A
Lomié	Nkoungoulou	M	5	5	B
Lomié	Karagoua	F	1	3	A		0	0	3	0	0
Lomié	Karagoua	F	2	4	A
Lomié	Karagoua	F	3	7	A
Lomié	Karagoua	F	4	3	A
Lomié	Karagoua	F	5	6	B
Lomié	Karagoua	M	1	2	A
Lomié	Karagoua	M	2	7	A
Lomié	Karagoua	M	3	7	A
Lomié	Karagoua	M	4	4	A
Lomié	Karagoua	M	5	4	B
Lomié	Zoulabot 1	F	1	0	A		0	0	0	0	0
Lomié	Zoulabot 1	F	2	3	A
Lomié	Zoulabot 1	F	3	7	A
Lomié	Zoulabot 1	F	4	2	A
Lomié	Zoulabot 1	F	5	5	B
Lomié	Zoulabot 1	M	1	1	A
Lomié	Zoulabot 1	M	2	15	A
Lomié	Zoulabot 1	M	3	7	A
Lomié	Zoulabot 1	M	4	4	A
Lomié	Zoulabot 1	M	5	14	B
Lomié	Mabam	F	1	0	A		0	0	3	3	3
Lomié	Mabam	F	2	0	A
Lomié	Mabam	F	3	2	A
Lomié	Mabam	F	4	1	A
Lomié	Mabam	F	5	1	B
Lomié	Mabam	M	1	1	A
Lomié	Mabam	M	2	3	A
Lomié	Mabam	M	3	5	A
Lomié	Mabam	M	4	1	A
Lomié	Mabam	M	5	1	B
Lomié	Mballam 2	F	1	0	A		0	0	15	0	0
Lomié	Mballam 2	F	2	4	A
Lomié	Mballam 2	F	3	5	A
Lomié	Mballam 2	F	4	8	A
Lomié	Mballam 2	F	5	0	B
Lomié	Mballam 2	M	1	0	A
Lomié	Mballam 2	M	2	10	A
Lomié	Mballam 2	M	3	9	A
Lomié	Mballam 2	M	4	3	A
Lomié	Mballam 2	M	5	0	B
Lomié	Jaime la paix	F	1	1	A
Lomié	Jaime la paix	F	2	2	A
Lomié	Jaime la paix	F	3	1	A
Lomié	Jaime la paix	F	4	0	A
Lomié	Jaime la paix	F	5	3	B
Lomié	Jaime la paix	M	1	0	A
Lomié	Jaime la paix	M	2	2	A
Lomié	Jaime la paix	M	3	1	A
Lomié	Jaime la paix	M	4	1	A
Lomié	Jaime la paix	M	5	2	B
Lomié	Assoumdele 1	F	1	1	A		0	0	6	0	0
Lomié	Assoumdele 1	F	2	4	A
Lomié	Assoumdele 1	F	3	7	A
Lomié	Assoumdele 1	F	4	0	A
Lomié	Assoumdele 1	F	5	8	B
Lomié	Assoumdele 1	M	1	2	A
Lomié	Assoumdele 1	M	2	5	A
Lomié	Assoumdele 1	M	3	5	A
Lomié	Assoumdele 1	M	4	0	A
Lomié	Assoumdele 1	M	5	4	B
Lomié	six	F	1	1	A		0	0	0	0	0
Lomié	six	F	2	4	A
Lomié	six	F	3	3	A
Lomié	six	F	4	0	A
Lomié	six	F	5	8	B
Lomié	six	M	1	1	A
Lomié	six	M	2	2	A
Lomié	six	M	3	4	A
Lomié	six	M	4	1	A
Lomié	six	M	5	6	B
Lomié	Djadom	F	1	3	A		0	0	3	0	0
Lomié	Djadom	F	2	8	A
Lomié	Djadom	F	3	15	A
Lomié	Djadom	F	4	6	A
Lomié	Djadom	F	5	21	B
Lomié	Djadom	M	1	6	A
Lomié	Djadom	M	2	6	A
Lomié	Djadom	M	3	9	A
Lomié	Djadom	M	4	6	A
Lomié	Djadom	M	5	33	B
Lomié	Nkondong 2	F	1	0	A		0	0	2	0	0
Lomié	Nkondong 2	F	2	4	A
Lomié	Nkondong 2	F	3	1	A
Lomié	Nkondong 2	F	4	0	A
Lomié	Nkondong 2	F	5	2	B
Lomié	Nkondong 2	M	1	0	A
Lomié	Nkondong 2	M	2	5	A
Lomié	Nkondong 2	M	3	2	A
Lomié	Nkondong 2	M	4	2	A
Lomié	Nkondong 2	M	5	1	B
Lomié	Ntam	F	1	3	A		0	0	3	0	0
Lomié	Ntam	F	2	4	A
Lomié	Ntam	F	3	4	A
Lomié	Ntam	F	4	2	A
Lomié	Ntam	F	5	2	B
Lomié	Ntam	M	1	4	A
Lomié	Ntam	M	2	3	A
Lomié	Ntam	M	3	5	A
Lomié	Ntam	M	4	1	A
Lomié	Ntam	M	5	6	B
Lomié	Mayang	F	1	3	A
Lomié	Mayang	F	2	5	A		0	0	11	0	0
Lomié	Mayang	F	3	13	A
Lomié	Mayang	F	4	11	A
Lomié	Mayang	F	5	12	B
Lomié	Mayang	M	1	1	A
Lomié	Mayang	M	2	20	A
Lomié	Mayang	M	3	32	A
Lomié	Mayang	M	4	11	A
Lomié	Mayang	M	5	20	B
Lomié	Ngoyla	F	1	1	A			0	13	0	0
Lomié	Ngoyla	F	2	3	A
Lomié	Ngoyla	F	3	6	A
Lomié	Ngoyla	F	4	4	A
Lomié	Ngoyla	F	5	9	B		1
Lomié	Ngoyla	M	1	2	A
Lomié	Ngoyla	M	2	6	A
Lomié	Ngoyla	M	3	8	A
Lomié	Ngoyla	M	4	5	A
Lomié	Ngoyla	M	5	14	B
Lomié	Nkouakom	F	1	8	A		0	0	9	0	0
Lomié	Nkouakom	F	2	34	A
Lomié	Nkouakom	F	3	27	A
Lomié	Nkouakom	F	4	14	A
Lomié	Nkouakom	F	5	29	B
Lomié	Nkouakom	M	1	17	A
Lomié	Nkouakom	M	2	27	A
Lomié	Nkouakom	M	3	30	A
Lomié	Nkouakom	M	4	16	A
Lomié	Nkouakom	M	5	32	B
Lomié	Bossenga	F	1	2	A		0	0	9
Lomié	Bossenga	F	2	10	A
Lomié	Bossenga	F	3	16	A
Lomié	Bossenga	F	4	7	A
Lomié	Bossenga	F	5	17	B				2
Lomié	Bossenga	M	1	5	A
Lomié	Bossenga	M	2	13	A
Lomié	Bossenga	M	3	15	A
Lomié	Bossenga	M	4	7	A
Lomié	Bossenga	M	5	9	B
Lomié	Messok	F	1	11	A
Lomié	Messok	F	2	16	A
Lomié	Messok	F	3	33	A
Lomié	Messok	F	4	25	A
Lomié	Messok	F	5	27	B
Lomié	Messok	M	1	10	A
Lomié	Messok	M	2	22	A
Lomié	Messok	M	3	25	A
Lomié	Messok	M	4	42	A
Lomié	Messok	M	5	23	B
Lomié	Messea	F	1	2	A		0	0	3	0	0
Lomié	Messea	F	2	5	A
Lomié	Messea	F	3	6	A
Lomié	Messea	F	4	10	A
Lomié	Messea	F	5	16	B
Lomié	Messea	M	1	2	A
Lomié	Messea	M	2	6	A
Lomié	Messea	M	3	10	A
Lomié	Messea	M	4	10	A
Lomié	Messea	M	5	16	B
Lomié	Sembot	F	1	1	A		0	0	2	0	0
Lomié	Sembot	F	2	1	A
Lomié	Sembot	F	3	2	A
Lomié	Sembot	F	4	1	A
Lomié	Sembot	F	5	8	B
Lomié	Sembot	M	1	1	A
Lomié	Sembot	M	2	3	A
Lomié	Sembot	M	3	2	A
Lomié	Sembot	M	4	2	A
Lomié	Sembot	M	5	7	B
Lomié	Djangué	F	1	4	A
Lomié	Djangué	F	2	16	A
Lomié	Djangué	F	3	18	A
Lomié	Djangué	F	4	16	A
Lomié	Djangué	F	5	53	B
Lomié	Djangué	M	1	5	A
Lomié	Djangué	M	2	15	A
Lomié	Djangué	M	3	21	A
Lomié	Djangué	M	4	26	A
Lomié	Djangué	M	5	31	B
Yokadouma	otoumkouad	F	1	2	A	14		0	4	0	1				126353
Yokadouma	otoumkouad	F	2	7	A
Yokadouma	otoumkouad	F	3	4	A
Yokadouma	otoumkouad	F	4	3	A
Yokadouma	otoumkouad	F	5	11	B		1
Yokadouma	otoumkouad	M	1	4	A
Yokadouma	otoumkouad	M	2	10	A
Yokadouma	otoumkouad	M	3	6	A
Yokadouma	otoumkouad	M	4	5	A
Yokadouma	otoumkouad	M	5	7	B
Yokadouma	otoumkouad 36	F	1	2	A		0	0	1	0	0
Yokadouma	otoumkouad 36	F	2	7	A
Yokadouma	otoumkouad 36	F	3	8	A
Yokadouma	otoumkouad 36	F	4	0	A
Yokadouma	otoumkouad 36	F	5	9	B
Yokadouma	otoumkouad 36	M	1	2	A
Yokadouma	otoumkouad 36	M	2	20	A
Yokadouma	otoumkouad 36	M	3	8	A
Yokadouma	otoumkouad 36	M	4	3	A
Yokadouma	Mentele 32	M	5	13	B
Yokadouma	Mentele 32	F	1	0	A
Yokadouma	Mentele 32	F	2	2	A
Yokadouma	Mentele 32	F	3	5	A
Yokadouma	Mentele 32	F	4	0	A
Yokadouma	Mentele 32	F	5	0	B
Yokadouma	Mentele 32	M	1	0	A
Yokadouma	Mentele 32	M	2	2	A
Yokadouma	Mentele 32	M	3	9	A
Yokadouma	Mentele 32	M	4	4	A
Yokadouma	Mentele 32	M	5	0	B
Yokadouma	Lanjoue 25	F	1	0	A		0		1	0	0
Yokadouma	Lanjoue 25	F	2	2	A
Yokadouma	Lanjoue 25	F	3	12	A
Yokadouma	Lanjoue 25	F	4	4	A
Yokadouma	Lanjoue 25	F	5	5	B			1
Yokadouma	Lanjoue 25	M	1	5	A
Yokadouma	Lanjoue 25	M	2	9	A
Yokadouma	Lanjoue 25	M	3	14	A
Yokadouma	Lanjoue 25	M	4	6	A
Yokadouma	Lanjoue 25	M	5	0	B
Yokadouma	Lanjoue 26	F	1	1	A		0	0	5	0	0
Yokadouma	Lanjoue 26	F	2	11	A
Yokadouma	Lanjoue 26	F	3	4	A
Yokadouma	Lanjoue 26	F	4	4	A
Yokadouma	Lanjoue 26	F	5	3	B
Yokadouma	Lanjoue 26	M	1	2	A
Yokadouma	Lanjoue 26	M	2	13	A
Yokadouma	Lanjoue 26	M	3	8	A
Yokadouma	Lanjoue 26	M	4	12	A
Yokadouma	Lanjoue 26	M	5	10	B							1
Yokadouma	Lanjoue 23	F	1	3	A		0	0	2	0	0
Yokadouma	Lanjoue 23	F	2	2	A
Yokadouma	Lanjoue 23	F	3	6	A
Yokadouma	Lanjoue 23	F	4	2	A
Yokadouma	Lanjoue 23	F	5	8	B
Yokadouma	Lanjoue 23	M	1	3	A
Yokadouma	Lanjoue 23	M	2	8	A
Yokadouma	Lanjoue 23	M	3	15	A
Yokadouma	Lanjoue 23	M	4	14	A
Yokadouma	Lanjoue 23	M	5	4	B			1
Yokadouma	Djemba	F	1	0	A		0	0	7	0	0
Yokadouma	Djemba	F	2	8	A
Yokadouma	Djemba	F	3	9	A
Yokadouma	Djemba	F	4	12	A
Yokadouma	Djemba	F	5	19	B
Yokadouma	Djemba	M	1	1	A
Yokadouma	Djemba	M	2	2	A
Yokadouma	Djemba	M	3	16	A
Yokadouma	Djemba	M	4	18	A
Yokadouma	Djemba	M	5	5	B
Yokadouma	Madjoue	F	1	0	A		0	0	2	0	0
Yokadouma	Madjoue	F	2	5	A
Yokadouma	Madjoue	F	3	7	A
Yokadouma	Madjoue	F	4	7	A
Yokadouma	Madjoue	F	5	12	B
Yokadouma	Madjoue	M	1	1	A
Yokadouma	Madjoue	M	2	13	A
Yokadouma	Madjoue	M	3	11	A
Yokadouma	Madjoue	M	4	8	A
Yokadouma	Madjoue	M	5	12	B
Yokadouma	Ngato	F	1	0	A		0	0	42	0	0
Yokadouma	Ngato	F	2	0	A
Yokadouma	Ngato	F	3	23	A
Yokadouma	Ngato	F	4	27	A
Yokadouma	Ngato	F	5	0	B
Yokadouma	Ngato	M	1	0	A
Yokadouma	Ngato	M	2	0	A
Yokadouma	Ngato	M	3	25	A
Yokadouma	Ngato	M	4	23	A
Yokadouma	Ngato	M	5	0	B
Yokadouma	Nsong Nouveau	F	1	0	A		0	0	54	0	0
Yokadouma	Nsong Nouveau	F	2	17	A
Yokadouma	Nsong Nouveau	F	3	53	A
Yokadouma	Nsong Nouveau	F	4	23	A
Yokadouma	Nsong Nouveau	F	5	0	B
Yokadouma	Nsong Nouveau	M	1	0	A
Yokadouma	Nsong Nouveau	M	2	22	A
Yokadouma	Nsong Nouveau	M	3	31	A
Yokadouma	Nsong Nouveau	M	4	21	A
Yokadouma	Nsong Nouveau	M	5	0	B
Yokadouma	Madjoue 2	F	1	0	A		0	0	35	0	1
Yokadouma	Madjoue 2	F	2	4	A
Yokadouma	Madjoue 2	F	3	40	A
Yokadouma	Madjoue 2	F	4	20	A
Yokadouma	Madjoue 2	F	5	0	B
Yokadouma	Madjoue 2	M	1	0	A
Yokadouma	Madjoue 2	M	2	5	A
Yokadouma	Madjoue 2	M	3	36	A
Yokadouma	Madjoue 2	M	4	25	A
Yokadouma	Madjoue 2	M	5	0	B
Yokadouma	Dami tenda	F	1	0	A
Yokadouma	Dami tenda	F	2	6	A
Yokadouma	Dami tenda	F	3	11	A
Yokadouma	Dami tenda	F	4	10	A
Yokadouma	Dami tenda	F	5	0	B
Yokadouma	Dami tenda	M	1	0	A
Yokadouma	Dami tenda	M	2	6	A
Yokadouma	Dami tenda	M	3	15	A
Yokadouma	Dami tenda	M	4	9	A
Yokadouma	Dami tenda	M	5	0	B
Yokadouma	Newton 1	F	1	0	A
Yokadouma	Newton 1	F	2	1	A
Yokadouma	Newton 1	F	3	0	A
Yokadouma	Newton 1	F	4	3	A
Yokadouma	Newton 1	F	5	1	B
Yokadouma	Newton 1	M	1	0	A
Yokadouma	Newton 1	M	2	0	A
Yokadouma	Newton 1	M	3	0	A
Yokadouma	Newton 1	M	4	9	A
Yokadouma	Newton 1	M	5	2	B
Yokadouma	Ngnarissingo	F	1	8	A		0	0	57	0	2		5
Yokadouma	Ngnarissingo	F	2	40	A
Yokadouma	Ngnarissingo	F	3	40	A
Yokadouma	Ngnarissingo	F	4	59	A
Yokadouma	Ngnarissingo	F	5	10	B
Yokadouma	Ngnarissingo	M	1	14	A
Yokadouma	Ngnarissingo	M	2	44	A
Yokadouma	Ngnarissingo	M	3	54	A
Yokadouma	Ngnarissingo	M	4	72	A
Yokadouma	Ngnarissingo	M	5	18	B
Mbang	Molobo	F	1	0	A	33	0	0	32	0	0				34148
Mbang	Molobo	F	2	5	A
Mbang	Molobo	F	3	26	A
Mbang	Molobo	F	4	15	A
Mbang	Molobo	F	5	0	B
Mbang	Molobo	M	1	0	A
Mbang	Molobo	M	2	11	A
Mbang	Molobo	M	3	25	A
Mbang	Molobo	M	4	14	A
Mbang	Molobo	M	5	0	B
Mbang	Akom	F	1	1	A		0	0	4	0	1
Mbang	Akom	F	2	2	A
Mbang	Akom	F	3	4	A
Mbang	Akom	F	4	0	A
Mbang	Akom	F	5	8	B
Mbang	Akom	M	1	2	A
Mbang	Akom	M	2	5	A
Mbang	Akom	M	3	5	A
Mbang	Akom	M	4	0	A
Mbang	Akom	M	5	6	B
Mbang	Nkolbong	F	1	1	A		0	0	3	0	3
Mbang	Nkolbong	F	2	1	A
Mbang	Nkolbong	F	3	3	A
Mbang	Nkolbong	F	4	0	A
Mbang	Nkolbong	F	5	4	B
Mbang	Nkolbong	M	1	0	A
Mbang	Nkolbong	M	2	1	A
Mbang	Nkolbong	M	3	3	A
Mbang	Nkolbong	M	4	1	A
Mbang	Nkolbong	M	5	4	B
Mbang	Kapang	F	1	0	A		0	0	8	0	3		3
Mbang	Kapang	F	2	0	A
Mbang	Kapang	F	3	12	A
Mbang	Kapang	F	4	0	A
Mbang	Kapang	F	5	0	B
Mbang	Kapang	M	1	0	A
Mbang	Kapang	M	2	0	A
Mbang	Kapang	M	3	10	A
Mbang	Kapang	M	4	0	A
Mbang	Kapang	M	5	0	B
Mbang	Domiaka	F	1	0	A		0	0	32	0	4		5
Mbang	Domiaka	F	2	19	A
Mbang	Domiaka	F	3	36	A
Mbang	Domiaka	F	4	15	A
Mbang	Domiaka	F	5	0	B
Mbang	Domiaka	M	1	0	A
Mbang	Domiaka	M	2	10	A
Mbang	Domiaka	M	3	51	A
Mbang	Domiaka	M	4	35	A
Mbang	Domiaka	M	5	0	B
Mbang	Bamenda	F	1	0	A
Mbang	Bamenda	F	2	1	A
Mbang	Bamenda	F	3	1	A
Mbang	Bamenda	F	4	0	A
Mbang	Bamenda	F	5	2	B
Mbang	Bamenda	M	1	0	A
Mbang	Bamenda	M	2	0	A
Mbang	Bamenda	M	3	1	A
Mbang	Bamenda	M	4	0	A
Mbang	Bamenda	M	5	5	B
Mbang	Molobo 2	F	1	0	A
Mbang	Molobo 2	F	2	0	A
Mbang	Molobo 2	F	3	5	A
Mbang	Molobo 2	F	4	2	A
Mbang	Molobo 2	F	5	8	B
Mbang	Molobo 2	M	1	1	A
Mbang	Molobo 2	M	2	3	A
Mbang	Molobo 2	M	3	10	A
Mbang	Molobo 2	M	4	0	A
Mbang	Molobo 2	M	5	7	B
Mbang	Domiaka 2	F	1	0	A
Mbang	Domiaka 2	F	2	5	A
Mbang	Domiaka 2	F	3	4	A
Mbang	Domiaka 2	F	4	0	A
Mbang	Domiaka 2	F	5	5	B
Mbang	Domiaka 2	M	1	3	A
Mbang	Domiaka 2	M	2	7	A
Mbang	Domiaka 2	M	3	5	A
Mbang	Domiaka 2	M	4	1	A
Mbang	Domiaka 2	M	5	5	B
Mbang	Kosso	F	1	11	A		0	0	19	0	3		7
Mbang	Kosso	F	2	19	A
Mbang	Kosso	F	3	20	A
Mbang	Kosso	F	4	9	A
Mbang	Kosso	F	5	40	B						1
Mbang	Kosso	M	1	14	A
Mbang	Kosso	M	2	22	A
Mbang	Kosso	M	3	18	A
Mbang	Kosso	M	4	7	A
Mbang	Akom	M	5	45	B		0	0	16	0	0
Mbang	Akom	F	1	1	A
Mbang	Akom	F	2	2	A
Mbang	Akom	F	3	10	A
Mbang	Akom	F	4	7	A
Mbang	Akom	F	5	7	B
Mbang	Akom	M	1	1	A
Mbang	Akom	M	2	2	A
Mbang	Akom	M	3	9	A
Mbang	Akom	M	4	14	A
Mbang	Akom	M	5	2	B
Mbang	Mokoko	F	1	6	A		0	0	22	0	1		1
Mbang	Mokoko	F	2	19	A
Mbang	Mokoko	F	3	14	A
Mbang	Mokoko	F	4	5	A
Mbang	Mokoko	F	5	23	B
Mbang	Mokoko	M	1	4	A
Mbang	Mokoko	M	2	6	A
Mbang	Mokoko	M	3	16	A
Mbang	Mokoko	M	4	15	A
Mbang	Mokoko	M	5	19	B
Mbang	Mombel	F	1	0	A		0	0	8	0	1
Mbang	Mombel	F	2	7	A
Mbang	Mombel	F	3	7	A
Mbang	Mombel	F	4	5	A
Mbang	Mombel	F	5	3	B							1
Mbang	Mombel	M	1	2	A
Mbang	Mombel	M	2	11	A
Mbang	Mombel	M	3	8	A
Mbang	Mombel	M	4	6	A
Mbang	Mombel	M	5	15	B
Mbang	Kagnol 3	F	1	2	A		0	0	42		4		9	5
Mbang	Kagnol 3	F	2	9	A
Mbang	Kagnol 3	F	3	5	A											2
Mbang	Kagnol 3	F	4	4	A
Mbang	Kagnol 3	F	5	3	B				1
Mbang	Kagnol 3	M	1	3	A
Mbang	Kagnol 3	M	2	12	A
Mbang	Kagnol 3	M	3	4	A
Mbang	Kagnol 3	M	4	6	A
Mbang	Kagnol 3	M	5	3	B
Mbang	Kagnol- Sébec	F	1	0	A		0	0	11	0	0
Mbang	Kagnol- Sébec	F	2	3	A
Mbang	Kagnol- Sébec	F	3	15	A
Mbang	Kagnol- Sébec	F	4	3	A
Mbang	Kagnol- Sébec	F	5	4	B				1
Mbang	Kagnol- Sébec	M	1	0	A
Mbang	Kagnol- Sébec	M	2	7	A
Mbang	Kagnol- Sébec	M	3	13	A
Mbang	Kagnol- Sébec	M	4	8	A
Mbang	Kagnol- Sébec	M	5	5	B							1
Djoum	Alati	F	1	0	A	22									43142
Djoum	Alati	F	2	1	A
Djoum	Alati	F	3	2	A
Djoum	Alati	F	4	0	A
Djoum	Alati	F	5	0	B
Djoum	Alati	M	1	0	A
Djoum	Alati	M	2	2	A
Djoum	Alati	M	3	3	A
Djoum	Alati	M	4	3	A
Djoum	Alati	M	5	0	B
Djoum	Lele	F	1	0	A		0	0	2	0	0			1
Djoum	Lele	F	2	1	A
Djoum	Lele	F	3	6	A
Djoum	Lele	F	4	0	A
Djoum	Lele	F	5	0	B
Djoum	Lele	M	1	0	A
Djoum	Lele	M	2	3	A
Djoum	Lele	M	3	7	A
Djoum	Lele	M	4	1	A
Djoum	Lele	M	5	0	B
Djoum	Ekombite	F	1	0	A		0	0	2	0	1
Djoum	Ekombite	F	2	1	A
Djoum	Ekombite	F	3	1	A
Djoum	Ekombite	F	4	0	A
Djoum	Ekombite	F	5	0	B				1
Djoum	Ekombite	M	1	1	A
Djoum	Ekombite	M	2	0	A
Djoum	Ekombite	M	3	1	A
Djoum	Ekombite	M	4	0	A
Djoum	Ekombite	M	5	0	B
Djoum	Minko'o	F	1	0	A		0	0	5	0	1
Djoum	Minko'o	F	2	16	A
Djoum	Minko'o	F	3	22	A
Djoum	Minko'o	F	4	9	A
Djoum	Minko'o	F	5	5	B
Djoum	Minko'o	M	1	0	A
Djoum	Minko'o	M	2	26	A
Djoum	Minko'o	M	3	14	A
Djoum	Minko'o	M	4	7	A
Djoum	Minko'o	M	5	8	B
Djoum	Mfem	F	1	0	A		0	0	12	0	0
Djoum	Mfem	F	2	2	A
Djoum	Mfem	F	3	5	A
Djoum	Mfem	F	4	3	A
Djoum	Mfem	F	5	3	B
Djoum	Mfem	M	1	2	A
Djoum	Mfem	M	2	4	A
Djoum	Mfem	M	3	8	A
Djoum	Mfem	M	4	0	A
Djoum	Mfem	M	5	0	B
Djoum	Belle ville	F	1	2	A
Djoum	Belle ville	F	2	5	A
Djoum	Belle ville	F	3	2	A
Djoum	Belle ville	F	4	1	A
Djoum	Belle ville	F	5	0	B
Djoum	Belle ville	M	1	3	A
Djoum	Belle ville	M	2	6	A
Djoum	Belle ville	M	3	3	A
Djoum	Belle ville	M	4	0	A
Djoum	Belle ville	M	5	0	B
Djoum	Mekom	F	1	0	A		0	0	1	0	1
Djoum	Mekom	F	2	1	A
Djoum	Mekom	F	3	2	A
Djoum	Mekom	F	4	2	A
Djoum	Mekom	F	5	0	B						2
Djoum	Mekom	M	1	0	A
Djoum	Mekom	M	2	3	A
Djoum	Mekom	M	3	5	A
Djoum	Mekom	M	4	0	A
Djoum	Mekom	M	5	0	B
Djoum	Nkolkoumou	F	1	0	A
Djoum	Nkolkoumou	F	2	2	A
Djoum	Nkolkoumou	F	3	2	A
Djoum	Nkolkoumou	F	4	0	A
Djoum	Nkolkoumou	F	5	0	B
Djoum	Nkolkoumou	M	1	0	A
Djoum	Nkolkoumou	M	2	2	A
Djoum	Nkolkoumou	M	3	2	A
Djoum	Nkolkoumou	M	4	0	A
Djoum	Nkolkoumou	M	5	0	B
Djoum	Ayene	F	1	0	A		0	0	0	0	0
Djoum	Ayene	F	2	0	A
Djoum	Ayene	F	3	3	A
Djoum	Ayene	F	4	1	A
Djoum	Ayene	F	5	0	B
Djoum	Ayene	M	1	0	A
Djoum	Ayene	M	2	0	A
Djoum	Ayene	M	3	7	A
Djoum	Ayene	M	4	2	A
Djoum	Ayene	M	5	0	B
Djoum	Alate 2	F	1	0	A		0	0	4	0	0
Djoum	Alate 2	F	2	2	A
Djoum	Alate 2	F	3	0	A
Djoum	Alate 2	F	4	0	A
Djoum	Alate 2	F	5	0	B
Djoum	Alate 2	M	1	0	A
Djoum	Alate 2	M	2	1	A
Djoum	Alate 2	M	3	7	A
Djoum	Alate 2	M	4	4	A
Djoum	Alate 2	M	5	0	B
Djoum	Metet	F	1	0	A		0	0	0	0	0
Djoum	Metet	F	2	2	A
Djoum	Metet	F	3	8	A
Djoum	Metet	F	4	0	A
Djoum	Metet	F	5	0	B
Djoum	Metet	M	1	0	A
Djoum	Metet	M	2	0	A
Djoum	Metet	M	3	3	A
Djoum	Metet	M	4	5	A
Djoum	Metet	M	5	0	B
Djoum	Yen	F	1	0	A		0	0	0	0	0
Djoum	Yen	F	2	2	A
Djoum	Yen	F	3	2	A
Djoum	Yen	F	4	5	A
Djoum	Yen	F	5	0	B
Djoum	Yen	M	1	0	A
Djoum	Yen	M	2	0	A
Djoum	Yen	M	3	0	A
Djoum	Yen	M	4	0	A
Djoum	Yen	M	5	0	B
Djoum	Ndja	F	1	0	A		0	0	2	0	0
Djoum	Ndja	F	2	0	A
Djoum	Ndja	F	3	8	A
Djoum	Ndja	F	4	0	A
Djoum	Ndja	F	5	0	B
Djoum	Ndja	M	1	0	A
Djoum	Ndja	M	2	3	A
Djoum	Ndja	M	3	13	A
Djoum	Ndja	M	4	0	A
Djoum	Ndja	M	5	0	B
Djoum	Adjap	F	1	0	A
Djoum	Adjap	F	2	2	A
Djoum	Adjap	F	3	7	A
Djoum	Adjap	F	4	0	A
Djoum	Adjap	F	5	1	B
Djoum	Adjap	M	1	0	A
Djoum	Adjap	M	2	0	A
Djoum	Adjap	M	3	12	A
Djoum	Adjap	M	4	0	A
Djoum	Adjap	M	5	0	B
Djoum	Ekohong	F	1	0	A		0	0	5	0	0
Djoum	Ekohong	F	2	9	A
Djoum	Ekohong	F	3	9	A
Djoum	Ekohong	F	4	5	A
Djoum	Ekohong	F	5	1	B
Djoum	Ekohong	M	1	0	A
Djoum	Ekohong	M	2	8	A
Djoum	Ekohong	M	3	11	A
Djoum	Ekohong	M	4	13	A
Djoum	Ekohong	M	5	0	B
Djoum	Mebassa	F	1	0	A		0	0	2	0	1
Djoum	Mebassa	F	2	4	A
Djoum	Mebassa	F	3	3	A
Djoum	Mebassa	F	4	4	A
Djoum	Mebassa	F	5	4	B
Djoum	Mebassa	M	1	0	A
Djoum	Mebassa	M	2	0	A
Djoum	Mebassa	M	3	4	A
Djoum	Mebassa	M	4	4	A
Djoum	Mebassa	M	5	5	B
Djoum	Akom	F	1	0	A		0	0	17	0	0
Djoum	Akom	F	2	8	A
Djoum	Akom	F	3	15	A
Djoum	Akom	F	4	25	A
Djoum	Akom	F	5	2	B
Djoum	Akom	M	1	0	A
Djoum	Akom	M	2	16	A
Djoum	Akom	M	3	25	A
Djoum	Akom	M	4	40	A
Djoum	Akom	M	5	0	B
Djoum	Nkan	F	1	0	A		0	0	36	0	0
Djoum	Nkan	F	2	0	A
Djoum	Nkan	F	3	30	A
Djoum	Nkan	F	4	6	A
Djoum	Nkan	F	5	0	B
Djoum	Nkan	M	1	0	A
Djoum	Nkan	M	2	0	A
Djoum	Nkan	M	3	40	A
Djoum	Nkan	M	4	10	A
Djoum	Nkan	M	5	0	B
Djoum	Akong ane	F	1	0	A		0	0	14	0	0
Djoum	Akong ane	F	2	7	A
Djoum	Akong ane	F	3	15	A
Djoum	Akong ane	F	4	8	A
Djoum	Akong ane	F	5	0	B
Djoum	Akong ane	M	1	0	A
Djoum	Akong ane	M	2	0	A
Djoum	Akong ane	M	3	21	A
Djoum	Akong ane	M	4	6	A
Djoum	Akong ane	M	5	0	B					1
Djoum	Doum	F	1	0	A		0	0	10	0	0
Djoum	Doum	F	2	0	A
Djoum	Doum	F	3	11	A
Djoum	Doum	F	4	0	A
Djoum	Doum	F	5	0	B
Djoum	Doum	M	1	0	A
Djoum	Doum	M	2	0	A
Djoum	Doum	M	3	9	A
Djoum	Doum	M	4	11	A
Djoum	Doum	M	5	0	B
Djoum	Bosso'o	F	1	0	A		0	0	2	0	0
Djoum	Bosso'o	F	2	0	A
Djoum	Bosso'o	F	3	10	A
Djoum	Bosso'o	F	4	4	A
Djoum	Bosso'o	F	5	0	B
Djoum	Bosso'o	M	1	0	A
Djoum	Bosso'o	M	2	0	A
Djoum	Bosso'o	M	3	0	A
Djoum	Bosso'o	M	4	21	A
Djoum	Bosso'o	M	5	0	B
Djoum	Essong	F	1	0	A
Djoum	Essong	F	2	0	A
Djoum	Essong	F	3	9	A		0	0	5	0	0
Djoum	Essong	F	4	5	A
Djoum	Essong	F	5	0	B
Djoum	Essong	M	1	0	A
Djoum	Essong	M	2	0	A
Djoum	Essong	M	3	11	A
Djoum	Essong	M	4	5	A
Djoum	Essong	M	5	0	B
Djoum	Okpweng	F	1	0	A		0	0	14	0	0
Djoum	Okpweng	F	2	0	A
Djoum	Okpweng	F	3	9	A
Djoum	Okpweng	F	4	0	A
Djoum	Okpweng	F	5	0	B
Djoum	Okpweng	M	1	0	A
Djoum	Okpweng	M	2	5	A
Djoum	Okpweng	M	3	20	A
Djoum	Okpweng	M	4	0	A
Djoum	Okpweng	M	5	0	B
Djoum	Aboulou	F	1	0	A
Djoum	Aboulou	F	2	7	A
Djoum	Aboulou	F	3	0	A
Djoum	Aboulou	F	4	0	A		0	0	4	0	0
Djoum	Aboulou	F	5	0	B
Djoum	Aboulou	M	1	0	A
Djoum	Aboulou	M	2	8	A
Djoum	Aboulou	M	3	12	A
Djoum	Aboulou	M	4	0	A
Djoum	Aboulou	M	5	0	B
Djoum	Mebang	F	1	0	A		0	0	1	0	0
Djoum	Mebang	F	2	3	A
Djoum	Mebang	F	3	3	A
Djoum	Mebang	F	4	0	A
Djoum	Mebang	F	5	0	B
Djoum	Mebang	M	1	0	A
Djoum	Mebang	M	2	5	A
Djoum	Mebang	M	3	1	A
Djoum	Mebang	M	4	0	A
Djoum	Mebang	M	5	0	B
Djoum	Akoabass	F	1	0	A		0	0	35	0	0
Djoum	Akoabass	F	2	7	A
Djoum	Akoabass	F	3	7	A
Djoum	Akoabass	F	4	0	A
Djoum	Akoabass	F	5	2	B
Djoum	Akoabass	M	1	0	A
Djoum	Akoabass	M	2	5	A
Djoum	Akoabass	M	3	12	A
Djoum	Akoabass	M	4	0	A
Djoum	Akoabass	M	5	0	B
Djoum	Akoabass 2	F	1	0	A		0	0	5	0	0
Djoum	Akoabass 2	F	2	9	A
Djoum	Akoabass 2	F	3	11	A
Djoum	Akoabass 2	F	4	17	A
Djoum	Akoabass 2	F	5	0	B
Djoum	Akoabass 2	M	1	0	A
Djoum	Akoabass 2	M	2	10	A
Djoum	Akoabass 2	M	3	20	A
Djoum	Akoabass 2	M	4	20	A
Djoum	Akoabass 2	M	5	0	B
Djoum	Bityel	F	1	0	A		0	0	2	0	0
Djoum	Bityel	F	2	0	A
Djoum	Bityel	F	3	9	A
Djoum	Bityel	F	4	0	A
Djoum	Bityel	F	5	3	B
Djoum	Bityel	M	1	0	A
Djoum	Bityel	M	2	2	A
Djoum	Bityel	M	3	6	A
Djoum	Bityel	M	4	0	A
Djoum	Bityel	M	5	10	B
Djoum	Bikoubou	F	1	0	A		0	0	2	0	0
Djoum	Bikoubou	F	2	6	A
Djoum	Bikoubou	F	3	0	A
Djoum	Bikoubou	F	4	0	A
Djoum	Bikoubou	F	5	2	B
Djoum	Bikoubou	M	1	0	A
Djoum	Bikoubou	M	2	6	A
Djoum	Bikoubou	M	3	0	A
Djoum	Bikoubou	M	4	3	A
Djoum	Bikoubou	M	5	0	B
Djoum	Eboanek	F	1	0	A
Djoum	Eboanek	F	2	4	A
Djoum	Eboanek	F	3	8	A
Djoum	Eboanek	F	4	0	A
Djoum	Eboanek	F	5	0	B
Djoum	Eboanek	M	1	0	A
Djoum	Eboanek	M	2	4	A
Djoum	Eboanek	M	3	3	A
Djoum	Eboanek	M	4	0	A
Djoum	Eboanek	M	5	0	B
Djoum	Mvam 2	F	1	0	A		0	0	4	0	0
Djoum	Mvam 2	F	2	6	A
Djoum	Mvam 2	F	3	11	A
Djoum	Mvam 2	F	4	0	A
Djoum	Mvam 2	F	5	0	B
Djoum	Mvam 2	M	1	0	A
Djoum	Mvam 2	M	2	9	A
Djoum	Mvam 2	M	3	10	A
Djoum	Mvam 2	M	4	2	A
Djoum	Mvam 2	M	5	0	B
Djoum	Akom 2	F	1	0	A
Djoum	Akom 2	F	2	2	A
Djoum	Akom 2	F	3	3	A
Djoum	Akom 2	F	4	0	A
Djoum	Akom 2	F	5	1	B
Djoum	Akom 2	M	1	1	A
Djoum	Akom 2	M	2	3	A
Djoum	Akom 2	M	3	3	A
Djoum	Akom 2	M	4	0	A
Djoum	Akom 2	M	5	0	B
Djoum	Oveng	F	1	0	A		0	0	10	0	1
Djoum	Oveng	F	2	13	A
Djoum	Oveng	F	3	18	A
Djoum	Oveng	F	4	1	A
Djoum	Oveng	F	5	7	B
Djoum	Oveng	M	1	0	A
Djoum	Oveng	M	2	11	A
Djoum	Oveng	M	3	11	A
Djoum	Oveng	M	4	3	A
Djoum	Oveng	M	5	11	B
Djoum	Nyabibete	F	1	0	A	25	0	0	21	0	0
Djoum	Nyabibete	F	2	0	A
Djoum	Nyabibete	F	3	33	A
Djoum	Nyabibete	F	4	17	A
Djoum	Nyabibete	F	5	0	B
Djoum	Nyabibete	M	1	0	A
Djoum	Nyabibete	M	2	0	A
Djoum	Nyabibete	M	3	24	A
Djoum	Nyabibete	M	4	5	A
Djoum	Nyabibete	M	5	0	B
Djoum	Miata	F	1	0	A		0	0	23	0	0
Djoum	Miata	F	2	0	A
Djoum	Miata	F	3	34	A
Djoum	Miata	F	4	3	A
Djoum	Miata	F	5	0	B
Djoum	Miata	M	1	0	A
Djoum	Miata	M	2	0	A
Djoum	Miata	M	3	19	A
Djoum	Miata	M	4	14	A
Djoum	Miata	M	5	0	B
Djoum	Aboelon	F	1	0	A		0	0	0	0	0
Djoum	Aboelon	F	2	0	A
Djoum	Aboelon	F	3	13	A
Djoum	Aboelon	F	4	0	A
Djoum	Aboelon	F	5	0	B
Djoum	Aboelon	M	1	0	A
Djoum	Aboelon	M	2	10	A
Djoum	Aboelon	M	3	15	A
Djoum	Aboelon	M	4	8	A
Djoum	Aboelon	M	5	0	B
Lolodorf	Nkouambpoer 2	F	1	0	A	5	0		0	0	0				43446
Lolodorf	Nkouambpoer 2	F	2	2	A
Lolodorf	Nkouambpoer 2	F	3	0	A
Lolodorf	Nkouambpoer 2	F	4	0	A
Lolodorf	Nkouambpoer 2	F	5	3	B
Lolodorf	Nkouambpoer 2	M	1	0	A
Lolodorf	Nkouambpoer 2	M	2	7	A
Lolodorf	Nkouambpoer 2	M	3	5	A
Lolodorf	Nkouambpoer 2	M	4	0	A
Lolodorf	Nkouambpoer 2	M	5	5	B
Lolodorf	Bikoe 1	F	1	0	A			0	0	0	0
Lolodorf	Bikoe 1	F	2	1	A
Lolodorf	Bikoe 1	F	3	0	A
Lolodorf	Bikoe 1	F	4	1	A
Lolodorf	Bikoe 1	F	5	9	B		1
Lolodorf	Bikoe 1	M	1	0	A
Lolodorf	Bikoe 1	M	2	0	A
Lolodorf	Bikoe 1	M	3	8	A
Lolodorf	Bikoe 1	M	4	0	A
Lolodorf	Bikoe 1	M	5	2	B
Lolodorf	Ndoua	F	1	0	A		0	0	3	0	0
Lolodorf	Ndoua	F	2	1	A
Lolodorf	Ndoua	F	3	4	A
Lolodorf	Ndoua	F	4	2	A
Lolodorf	Ndoua	F	5	8	B
Lolodorf	Ndoua	M	1	0	A
Lolodorf	Ndoua	M	2	3	A
Lolodorf	Ndoua	M	3	4	A
Lolodorf	Ndoua	M	4	0	A
Lolodorf	Ndoua	M	5	2	B
Lolodorf	Bitombo	F	1	0	A
Lolodorf	Bitombo	F	2	9	A
Lolodorf	Bitombo	F	3	6	A
Lolodorf	Bitombo	F	4	3	A
Lolodorf	Bitombo	F	5	10	B
Lolodorf	Bitombo	M	1	1	A
Lolodorf	Bitombo	M	2	12	A
Lolodorf	Bitombo	M	3	10	A
Lolodorf	Bitombo	M	4	4	A
Lolodorf	Bitombo	M	5	8	B
Lolodorf	Bikwalo	F	1	0	A
Lolodorf	Bikwalo	F	2	1	A
Lolodorf	Bikwalo	F	3	1	A
Lolodorf	Bikwalo	F	4	0	A
Lolodorf	Bikwalo	F	5	5	B
Lolodorf	Bikwalo	M	1	0	A
Lolodorf	Bikwalo	M	2	1	A
Lolodorf	Bikwalo	M	3	1	A
Lolodorf	Bikwalo	M	4	0	A
Lolodorf	Bikwalo	M	5	2	B
Lolodorf	Kombouo	F	1	0	A
Lolodorf	Kombouo	F	2	2	A
Lolodorf	Kombouo	F	3	11	A
Lolodorf	Kombouo	F	4	2	A
Lolodorf	Kombouo	F	5	3	B
Lolodorf	Kombouo	M	1	0	A
Lolodorf	Kombouo	M	2	8	A
Lolodorf	Kombouo	M	3	4	A
Lolodorf	Kombouo	M	4	1	A
Lolodorf	Kombouo	M	5	3	B
Lolodorf	Londabele	F	1	0	A
Lolodorf	Londabele	F	2	2	A
Lolodorf	Londabele	F	3	4	A
Lolodorf	Londabele	F	4	0	A
Lolodorf	Londabele	F	5	3	B
Lolodorf	Londabele	M	1	0	A
Lolodorf	Londabele	M	2	3	A
Lolodorf	Londabele	M	3	2	A
Lolodorf	Londabele	M	4	0	A
Lolodorf	Londabele	M	5	4	B
Lolodorf	Nsola	F	1	0	A		0	0	8	0	0
Lolodorf	Nsola	F	2	0	A
Lolodorf	Nsola	F	3	15	A
Lolodorf	Nsola	F	4	8	A
Lolodorf	Nsola	F	5	0	B
Lolodorf	Nsola	M	1	0	A
Lolodorf	Nsola	M	2	0	A
Lolodorf	Nsola	M	3	11	A
Lolodorf	Nsola	M	4	6	A
Lolodorf	Nsola	M	5	0	B
Lolodorf	Dahomey	F	1	0	A
Lolodorf	Dahomey	F	2	0	A
Lolodorf	Dahomey	F	3	2	A
Lolodorf	Dahomey	F	4	0	A
Lolodorf	Dahomey	F	5	5	B
Lolodorf	Dahomey	M	1	2	A
Lolodorf	Dahomey	M	2	1	A
Lolodorf	Dahomey	M	3	3	A
Lolodorf	Dahomey	M	4	0	A
Lolodorf	Dahomey	M	5	2	B
Lolodorf	Memel 2	F	1	0	A		0	0	5	0	0
Lolodorf	Memel 2	F	2	4	A
Lolodorf	Memel 2	F	3	6	A
Lolodorf	Memel 2	F	4	3	A
Lolodorf	Memel 2	F	5	0	B
Lolodorf	Memel 2	M	1	0	A
Lolodorf	Memel 2	M	2	0	A
Lolodorf	Memel 2	M	3	1	A
Lolodorf	Memel 2	M	4	3	A
Lolodorf	Memel 2	M	5	0	B
Lolodorf	Memel 1	F	1	0	A		0	0	4	0	0			1
Lolodorf	Memel 1	F	2	1	A
Lolodorf	Memel 1	F	3	6	A
Lolodorf	Memel 1	F	4	10	A
Lolodorf	Memel 1	F	5	5	B
Lolodorf	Memel 1	M	1	0	A
Lolodorf	Memel 1	M	2	1	A
Lolodorf	Memel 1	M	3	10	A
Lolodorf	Memel 1	M	4	5	A
Lolodorf	Memel 1	M	5	1	B
Lolodorf	Bipindi	F	1	0	A
Lolodorf	Bipindi	F	2	7	A
Lolodorf	Bipindi	F	3	7	A
Lolodorf	Bipindi	F	4	27	A
Lolodorf	Bipindi	F	5	0	B
Lolodorf	Bipindi	M	1	0	A
Lolodorf	Bipindi	M	2	11	A
Lolodorf	Bipindi	M	3	15	A
Lolodorf	Bipindi	M	4	22	A
Lolodorf	Bipindi	M	5	0	B
Lolodorf	Foyer	F	1	0	A
Lolodorf	Foyer	F	2	4	A
Lolodorf	Foyer	F	3	12	A
Lolodorf	Foyer	F	4	13	A
Lolodorf	Foyer	F	5	0	B
Lolodorf	Foyer	M	1	0	A
Lolodorf	Foyer	M	2	9	A
Lolodorf	Foyer	M	3	19	A
Lolodorf	Foyer	M	4	27	A
Lolodorf	Foyer	M	5	0	B
Lolodorf	Bidjoucka Atlantic	F	1	0	A		0	0	5	0	0
Lolodorf	Bidjoucka Atlantic	F	2	12	A
Lolodorf	Bidjoucka Atlantic	F	3	6	A
Lolodorf	Bidjoucka Atlantic	F	4	6	A
Lolodorf	Bidjoucka Atlantic	F	5	0	B
Lolodorf	Bidjoucka Atlantic	M	1	0	A
Lolodorf	Bidjoucka Atlantic	M	2	7	A
Lolodorf	Bidjoucka Atlantic	M	3	9	A
Lolodorf	Bidjoucka Atlantic	M	4	2	A
Lolodorf	Bidjoucka Atlantic	M	5	0	B
Lolodorf	Bane	F	1	0	A		0	0	10	0	1
Lolodorf	Bane	F	2	12	A
Lolodorf	Bane	F	3	20	A
Lolodorf	Bane	F	4	32	A
Lolodorf	Bane	F	5	0	B
Lolodorf	Bane	M	1	0	A
Lolodorf	Bane	M	2	7	A
Lolodorf	Bane	M	3	21	A
Lolodorf	Bane	M	4	13	A
Lolodorf	Bane	M	5	0	B
Lolodorf	Bidjoucka	F	1	0	A		0	0	13	0	0
Lolodorf	Bidjoucka	F	2	15	A
Lolodorf	Bidjoucka	F	3	35	A
Lolodorf	Bidjoucka	F	4	7	A
Lolodorf	Bidjoucka	F	5	0	B
Lolodorf	Bidjoucka	M	1	0	A
Lolodorf	Bidjoucka	M	2	10	A
Lolodorf	Bidjoucka	M	3	13	A
Lolodorf	Bidjoucka	M	4	8	A
Lolodorf	Bidjoucka	M	5	0	B
Lolodorf	Bikala	F	1	0	A		0	0	14	0	1
Lolodorf	Bikala	F	2	0	A
Lolodorf	Bikala	F	3	10	A
Lolodorf	Bikala	F	4	5	A
Lolodorf	Bikala	F	5	0	B
Lolodorf	Bikala	M	1	0	A
Lolodorf	Bikala	M	2	0	A
Lolodorf	Bikala	M	3	11	A
Lolodorf	Bikala	M	4	11	A
Lolodorf	Bikala	M	5	0	B
Lolodorf	Mbiliki	F	1	0	A		0	0	17	0	0
Lolodorf	Mbiliki	F	2	14	A
Lolodorf	Mbiliki	F	3	7	A
Lolodorf	Mbiliki	F	4	4	A
Lolodorf	Mbiliki	F	5	2	B
Lolodorf	Mbiliki	M	1	0	A
Lolodorf	Mbiliki	M	2	12	A
Lolodorf	Mbiliki	M	3	3	A
Lolodorf	Mbiliki	M	4	14	A
Lolodorf	Mbiliki	M	5	0	B
Lolodorf	Ngovayang	F	1	0	A
Lolodorf	Ngovayang	F	2	0	A
Lolodorf	Ngovayang	F	3	10	A
Lolodorf	Ngovayang	F	4	13	A
Lolodorf	Ngovayang	F	5	0	B
Lolodorf	Ngovayang	M	1	0	A
Lolodorf	Ngovayang	M	2	0	A
Lolodorf	Ngovayang	M	3	21	A
Lolodorf	Ngovayang	M	4	24	A
Lolodorf	Ngovayang	M	5	0	B
Lolodorf	Bibondi	F	1	0	A		0	0	5	0	0
Lolodorf	Bibondi	F	2	6	A
Lolodorf	Bibondi	F	3	0	A
Lolodorf	Bibondi	F	4	0	A
Lolodorf	Bibondi	F	5	0	B
Lolodorf	Bibondi	M	1	0	A
Lolodorf	Bibondi	M	2	6	A
Lolodorf	Bibondi	M	3	10	A
Lolodorf	Bibondi	M	4	0	A
[truncated: 411 more rows]

## Sheet: Meaning of items
1-11 Months	1-4 years	5-9 years	10-15 years	over 15 years old	Population
1	2	3	4	5
Age_ skin NTD	<15 ans	15 years old and above
	A	B
French	English
sexe	Sex
tranche d'age	Age group
Population	Population
Age-MTN	NTDs following age group
