# Supplementary material for: An integrated active case detection and management of skin NTDs in yaws endemic health districts in Cameroon, Côte d’Ivoire and Ghana
Source: PLoS Negl Trop Dis. 2024 Oct 4;18(10):e0011790. doi: 10.1371/journal.pntd.0011790 (PMC11482705; doi:10.1371/journal.pntd.0011790)
Supplement: S2 Data — (XLSX) [file pntd.0011790.s003.xlsx]

## Sheet: Côte d'Ivoire data
District	Village	sexe	tranche d'age	Population	Age-MTN	Suspected cas ofyaws	Sd positive	DPP positive	Buruli ulcer	Leprosy	Tinea capitis	Lymphoedema	Scabies	Hydrocele	Pityriasis versicolor	Tinea corporis	District population (2022)	Tungiasis
Divo	Pkakossou	F	1	10	A
Divo	Pkakossou	F	2	17	A								1		1
Divo	Pkakossou	F	3	45	A	4					2		1		1
Divo	Pkakossou	F	4	34	A	1							1		1
Divo	Pkakossou	F	5	19	B								1		2
Divo	Pkakossou	M	1	11	A										3	1
Divo	Pkakossou	M	2	26	A								2		1
Divo	Pkakossou	M	3	40	A	1					2				1
Divo	Pkakossou	M	4	45	A	2	1	1			2				2
Divo	Pkakossou	M	5	50	B	2	1	1	1						1	1
Divo	Iroporia	F	1	16	A								1		1
Divo	Iroporia	F	2	12	A								2		3
Divo	Iroporia	F	3	42	A	1					1
Divo	Iroporia	F	4	53	A	3					2					2
Divo	Iroporia	F	5	13	B								1
Divo	Iroporia	M	1	18	A								2			2
Divo	Iroporia	M	2	19	A						1		2		6
Divo	Iroporia	M	3	54	A						4				1
Divo	Iroporia	M	4	70	A	6	2	2								1
Divo	Iroporia	M	5	41	B					1			3		3
Divo	Chiepo	F	1	12	A								1		2	3
Divo	Chiepo	F	2	15	A						3		3		9
Divo	Chiepo	F	3	40	A	2										1
Divo	Chiepo	F	4	72	A	9					4		1
Divo	Chiepo	F	5	12	B								1
Divo	Chiepo	M	1	17	A						1		3		4
Divo	Chiepo	M	2	19	A								2		2
Divo	Chiepo	M	3	60	A	4					9					3
Divo	Chiepo	M	4	42	A	2					4		2		1
Divo	Chiepo	M	5	27	B								3
Divo	Tinforo	F	1	24	A	1							2		2	1
Divo	Tinforo	F	2	23	A						3		3			1
Divo	Tinforo	F	3	71	A						5					1
Divo	Tinforo	F	4	45	A						6		1		1	1
Divo	Tinforo	F	5	10	B								2
Divo	Tinforo	M	1	15	A								2		1
Divo	Tinforo	M	2	10	A						2		1			2
Divo	Tinforo	M	3	57	A	1
Divo	Tinforo	M	4	26	A						1		3
Divo	Tinforo	M	5	26	B										3
Divo	Amedekro	F	1	11	A								4			1
Divo	Amedekro	F	2	12	A								3		3	1
Divo	Amedekro	F	3	30	A						4
Divo	Amedekro	F	4	47	A	3					3		3		1
Divo	Amedekro	F	5	10	B										2	2
Divo	Amedekro	M	1	16	A						3				2
Divo	Amedekro	M	2	22	A	2							5		2
Divo	Amedekro	M	3	25	A											1
Divo	Amedekro	M	4	39	A	4	2	1			5
Divo	Amedekro	M	5	20	B								2			2
Divo	Apkankro Village	F	1	15	A								1		4
Divo	Apkankro Village	F	2	16	A						2		1			1
Divo	Apkankro Village	F	3	50	A	4					4		2		1	1
Divo	Apkankro Village	F	4	22	A						1		1			1
Divo	Apkankro Village	F	5	10	B	1							3
Divo	Apkankro Village	M	1	13	A								2		3
Divo	Apkankro Village	M	2	14	A						3		4
Divo	Apkankro Village	M	3	56	A	3	1	1			5		1		2	1
Divo	Apkankro Village	M	4	30	A	2	1	1			4		1
Divo	Apkankro Village	M	5	19	B										1	1
Divo	Awua Village	F	1	16	A								3			1
Divo	Awua Village	F	2	18	A								2		1
Divo	Awua Village	F	3	41	A						5		1
Divo	Awua Village	F	4	25	A						2		1			1
Divo	Awua Village	F	5	10	B								3		1
Divo	Awua Village	M	1	22	A								2
Divo	Awua Village	M	2	15	A						3		4		3
Divo	Awua Village	M	3	34	A						4				2
Divo	Awua Village	M	4	56	A	3	1	1			4		2
Divo	Awua Village	M	5	12	B								3		3	1
Divo	N’Zindrikro	F	1	15	A								5
Divo	N’Zindrikro	F	2	13	A						5		1		5
Divo	N’Zindrikro	F	3	45	A	3	1	1			5		2
Divo	N’Zindrikro	F	4	51	A
Divo	N’Zindrikro	F	5	12	B								4		1
Divo	N’Zindrikro	M	1	14	A								2
Divo	N’Zindrikro	M	2	11	A						4		3		5
Divo	N’Zindrikro	M	3	26	A						4
Divo	N’Zindrikro	M	4	60	A	5					5		1
Divo	N’Zindrikro	M	5	19	B								2
Divo	Yaokankro	F	1	16	A								5		3
Divo	Yaokankro	F	2	18	A						2		4			1
Divo	Yaokankro	F	3	49	A	3					5		2		1
Divo	Yaokankro	F	4	31	A						4		1
Divo	Yaokankro	F	5	11	B								4		1
Divo	Yaokankro	M	1	13	A						1		5		4	1
Divo	Yaokankro	M	2	17	A						4		3		1
Divo	Yaokankro	M	3	42	A	4					5		2
Divo	Yaokankro	M	4	54	A	4	1	1			5		1		1
Divo	Yaokankro	M	5	18	B								5
Divo	Petit Chantier	F	1	11	A								6		2	1
Divo	Petit Chantier	F	2	15	A						5		2		8
Divo	Petit Chantier	F	3	102	A	9					7		4
Divo	Petit Chantier	F	4	117	A	8			1		6		1		1
Divo	Petit Chantier	F	5	12	B								3		2
Divo	Petit Chantier	M	1	12	A	1							3		4
Divo	Petit Chantier	M	2	18	A						3		1		5
Divo	Petit Chantier	M	3	152	A	7					7		5		2
Divo	Petit Chantier	M	4	99	A	7	1	1			6		1		3	1
Divo	Petit Chantier	M	5	23	B								1		2
Tiassalé	Taabo	F	1	12	A	1							1		1
Tiassalé	Taabo	F	2	10	A	1					1		1			2
Tiassalé	Taabo	F	3	14	A	1					1		1		1	1
Tiassalé	Taabo	F	4	20	A	1					1		1		1
Tiassalé	Taabo	F	5	39	B	3							3		1	1
Tiassalé	Taabo	M	1	11	A	2					2		2		1
Tiassalé	Taabo	M	2	16	A	2					2		2		2	1
Tiassalé	Taabo	M	3	30	A	3					3		3		1
Tiassalé	Taabo	M	4	40	A	6					4		5		1	1
Tiassalé	Taabo	M	5	10	B	1					1		1		2	1
Tiassalé	Bokabo	F	1	16	A	2					2		2		1
Tiassalé	Bokabo	F	2	12	A	2					1		2		2
Tiassalé	Bokabo	F	3	27	A	2					2		2		1	1
Tiassalé	Bokabo	F	4	33	A	1					1		1		1	1
Tiassalé	Bokabo	F	5	38	B	2							2		1	1
Tiassalé	Bokabo	M	1	18	A	2					1		2		2	1
Tiassalé	Bokabo	M	2	19	A	2					2		2		2
Tiassalé	Bokabo	M	3	24	A	3	3	1			3		3		1	2
Tiassalé	Bokabo	M	4	40	A	5	5	2			3		5		1	1
Tiassalé	Bokabo	M	5	16	B	1						1	1		3	1
Tiassalé	Boussoukankro	F	1	12	A	3					1		3		1	1
Tiassalé	Boussoukankro	F	2	15	A	2					2		2		3	1
Tiassalé	Boussoukankro	F	3	30	A	1					1		1		2	1
Tiassalé	Boussoukankro	F	4	52	A	6	5	3			1		1		1	2
Tiassalé	Boussoukankro	F	5	17	B	3							3		1	1
Tiassalé	Boussoukankro	M	1	17	A	2					1		2		3
Tiassalé	Boussoukankro	M	2	19	A	1					1		1		2
Tiassalé	Boussoukankro	M	3	40	A	10	8	5			1		2		1
Tiassalé	Boussoukankro	M	4	42	A	7	6	4			3		3		2	1
Tiassalé	Boussoukankro	M	5	7	B	2							2		3	1
Tiassalé	Ouattafouekro	F	1	24	A	3					2		3		2
Tiassalé	Ouattafouekro	F	2	23	A	2					2		2		3
Tiassalé	Ouattafouekro	F	3	31	A	1					1		1		1
Tiassalé	Ouattafouekro	F	4	25	A						1		2		1
Tiassalé	Ouattafouekro	F	5	21	B	2							2		2	1
Tiassalé	Ouattafouekro	M	1	15	A	1					1		1		2	1
Tiassalé	Ouattafouekro	M	2	10	A	2					2		2		1	1
Tiassalé	Ouattafouekro	M	3	37	A						1		3		1	1
Tiassalé	Ouattafouekro	M	4	26	A						2		2		3
Tiassalé	Ouattafouekro	M	5	15	B	4							3		1
Tiassalé	Ahondo	F	1	11	A	3					3		3		4	1
Tiassalé	Ahondo	F	2	12	A										3	1
Tiassalé	Ahondo	F	3	20	A	3					2		3		1
Tiassalé	Ahondo	F	4	37	A						3		3		3	1
Tiassalé	Ahondo	F	5	25	B	2							2		1	1
Tiassalé	Ahondo	M	1	16	A	5							5		1
Tiassalé	Ahondo	M	2	12	A	1					1		1		5	1
Tiassalé	Ahondo	M	3	15	A						1		2		1
Tiassalé	Ahondo	M	4	29	A						2		2		1	2
Tiassalé	Ahondo	M	5	5	B	1							1		2
Tiassalé	Zatokro	F	1	15	A	1							1		1
Tiassalé	Zatokro	F	2	16	A	2					2		2		1
Tiassalé	Zatokro	F	3	30	A	1					1		1		2	1
Tiassalé	Zatokro	F	4	22	A	3					2		3		1
Tiassalé	Zatokro	F	5	16	B	2							2		3
Tiassalé	Zatokro	M	1	13	A	4					2		4		2
Tiassalé	Zatokro	M	2	14	A	1					1		1		4
Tiassalé	Zatokro	M	3	36	A						1		1		1	1
Tiassalé	Zatokro	M	4	30	A	2					2		2		1
Tiassalé	Zatokro	M	5	13	B	3							3		1
Tiassalé	Nanidoissi	F	1	16	A	2							2		3
Tiassalé	Nanidoissi	F	2	18	A	1					2		1		2
Tiassalé	Nanidoissi	F	3	31	A	1					1		1		1	1
Tiassalé	Nanidoissi	F	4	25	A	3					2		3		1
Tiassalé	Nanidoissi	F	5	4	B	2							2		3
Tiassalé	Nanidoissi	M	1	22	A	4					2		4		2
Tiassalé	Nanidoissi	M	2	15	A	1					1		1		4	1
Tiassalé	Nanidoissi	M	3	24	A						2		2		1
Tiassalé	Nanidoissi	M	4	36	A	3					1		3		2
Tiassalé	Nanidoissi	M	5	28	B	5							5		3
Tiassalé	N’Drikro	F	1	15	A	1					1		1		5
Tiassalé	N’Drikro	F	2	13	A	2					1		2		1	1
Tiassalé	N’Drikro	F	3	25	A	3	3	1			1		1		2	1
Tiassalé	N’Drikro	F	4	31	A	4			1		2		3		1	1
Tiassalé	N’Drikro	F	5	9	B	2							2		4	1
Tiassalé	N’Drikro	M	1	14	A	3					1		3		2
Tiassalé	N’Drikro	M	2	11	A	1					1		1		3
Tiassalé	N’Drikro	M	3	26	A	1					1		1		1
Tiassalé	N’Drikro	M	4	40	A	2					2		2		1
Tiassalé	N’Drikro	M	5	22	B	5							3		2	2
Tiassalé	Broukro	F	1	16	A	4					4		4		5
Tiassalé	Broukro	F	2	18	A	2					2		2		4
Tiassalé	Broukro	F	3	89	A	9	6	4			11		4		2	1
Tiassalé	Broukro	F	4	71	A	7	5	4			7		4		1
Tiassalé	Broukro	F	5	60	B	5							5		4
Tiassalé	Broukro	M	1	18	A	3					3		3		5
Tiassalé	Broukro	M	2	17	A	2					2		2		3	1
Tiassalé	Broukro	M	3	122	A	10	9	6			15		5		2	1
Tiassalé	Broukro	M	4	124	A	11	8	7	1		10		4		1
Tiassalé	Broukro	M	5	15	B	6							6		5
Tiassalé	M’Brakro	F	1	11	A	2					2		2		6
Tiassalé	M’Brakro	F	2	15	A	4					2		4		2	1
Tiassalé	M’Brakro	F	3	55	A						1		1		4
Tiassalé	M’Brakro	F	4	40	A						1		3		1
Tiassalé	M’Brakro	F	5	23	B	3							3		3
Tiassalé	M’Brakro	M	1	12	A	1					1		1		3	1
Tiassalé	M’Brakro	M	2	18	A	5					3		4		1	2
Tiassalé	M’Brakro	M	3	59	A	1					11		1		5	1
Tiassalé	M’Brakro	M	4	50	A	1					1		1		1	1
Tiassalé	M’Brakro	M	5	12	B	1							1		1	1
Tiassalé	Kogodjan	F	1	10	A	4					4		4		1	1
Tiassalé	Kogodjan	F	2	20	A	1					1		1		1
Tiassalé	Kogodjan	F	3	25	A	10	9	6			1		1		1
Tiassalé	Kogodjan	F	4	24	A	2					2		2		1
Tiassalé	Kogodjan	F	5	27	B	1							1		1	1
Tiassalé	Kogodjan	M	1	11	A	3					3		3		1	1
Tiassalé	Kogodjan	M	2	26	A	1					1		1		1	2
Tiassalé	Kogodjan	M	3	30	A	6	3	1	1		6		1		1
Tiassalé	Kogodjan	M	4	25	A	12	10	8			1		2		1
Tiassalé	Kogodjan	M	5	9	B	2							2	2	2
Tiassalé	Titokro	F	1	16	A						1		1		1
Tiassalé	Titokro	F	2	12	A	3					2		3		2
Tiassalé	Titokro	F	3	22	A						1		1		1	1
Tiassalé	Titokro	F	4	23	A	1					1		1		1	1
Tiassalé	Titokro	F	5	31	B	1							1		1	1
Tiassalé	Titokro	M	1	18	A	1					1		1		2	1
Tiassalé	Titokro	M	2	19	A	6					3		4		1	1
Tiassalé	Titokro	M	3	34	A						1		1		1	1
Tiassalé	Titokro	M	4	30	A	6	3	1			1		1		1	1
Tiassalé	Titokro	M	5	23	B	1							1		2	1
Tiassalé	N’Gouamoinkro	F	1	12	A	2					2		2		1
Tiassalé	N’Gouamoinkro	F	2	15	A	9					4		7		1
Tiassalé	N’Gouamoinkro	F	3	20	A						1		1		1	3
Tiassalé	N’Gouamoinkro	F	4	42	A	2					17		2		2
Tiassalé	N’Gouamoinkro	F	5	20	B	1							1		1
Tiassalé	N’Gouamoinkro	M	1	17	A	4					2		3		1	1
Tiassalé	N’Gouamoinkro	M	2	19	A	2					2		2		2
Tiassalé	N’Gouamoinkro	M	3	40	A						15		1		2
Tiassalé	N’Gouamoinkro	M	4	22	A	1					1		1		1
Tiassalé	N’Gouamoinkro	M	5	9	B	1							1	1	1
Tiassalé	Diallokro	F	1	24	A	1							1		1	1
Tiassalé	Diallokro	F	2	23	A	1					1		1		1	1
Tiassalé	Diallokro	F	3	21	A						1		1		1
Tiassalé	Diallokro	F	4	25	A	2					2		2		2
Tiassalé	Diallokro	F	5	27	B	1							1		1
Tiassalé	Diallokro	M	1	15	A	1					1		1		1
Tiassalé	Diallokro	M	2	10	A	1					1		1		1	1
Tiassalé	Diallokro	M	3	37	A						6		2		1
Tiassalé	Diallokro	M	4	26	A						2		2		1
Tiassalé	Diallokro	M	5	9	B	1							1		1	1
Tiassalé	Zahakro	F	1	11	A	1					1		1		1
Tiassalé	Zahakro	F	2	12	A	3					3		3		1
Tiassalé	Zahakro	F	3	30	A						1		1		2
Tiassalé	Zahakro	F	4	27	A	1					1		1		1	1
Tiassalé	Zahakro	F	5	24	B	2					2		2		1
Tiassalé	Zahakro	M	1	16	A	2					2		1		1
Tiassalé	Zahakro	M	2	22	A	2					2		2		1
Tiassalé	Zahakro	M	3	25	A	1					1		1		1
Tiassalé	Zahakro	M	4	39	A						8		1		1	1
Tiassalé	Zahakro	M	5	8	B	1							1		2
Tiassalé	Dégrékro	F	1	15	A	4					4		3		1
Tiassalé	Dégrékro	F	2	16	A										1	1
Tiassalé	Dégrékro	F	3	30	A						4		1
Tiassalé	Dégrékro	F	4	22	A
Tiassalé	Dégrékro	F	5	23	B										1
Tiassalé	Dégrékro	M	1	13	A	3					3		2		1
Tiassalé	Dégrékro	M	2	14	A
Tiassalé	Dégrékro	M	3	36	A	1					7		1		2	1
Tiassalé	Dégrékro	M	4	20	A
Tiassalé	Dégrékro	M	5	6	B	1							1
Tiassalé	Boblénou	F	1	16	A
Tiassalé	Boblénou	F	2	18	A										1
Tiassalé	Boblénou	F	3	21	A						1		1
Tiassalé	Boblénou	F	4	25	A	1					1		1			1
Tiassalé	Boblénou	F	5	15	B	1							1
Tiassalé	Boblénou	M	1	22	A										1
Tiassalé	Boblénou	M	2	15	A	3					3		2
Tiassalé	Boblénou	M	3	24	A
Tiassalé	Boblénou	M	4	26	A						5		1			1
Tiassalé	Boblénou	M	5	7	B
Tiassalé	Yacoubakro	F	1	15	A	1					1		1		2
Tiassalé	Yacoubakro	F	2	13	A	5					3		4
Tiassalé	Yacoubakro	F	3	25	A						1		1
Tiassalé	Yacoubakro	F	4	31	A	1					1		1			1
Tiassalé	Yacoubakro	F	5	19	B	1							1		1
Tiassalé	Yacoubakro	M	1	14	A	1					1		1
Tiassalé	Yacoubakro	M	2	11	A	5					5		4
Tiassalé	Yacoubakro	M	3	26	A	2					2		2		1
Tiassalé	Yacoubakro	M	4	40	A						12		3
Tiassalé	Yacoubakro	M	5	8	B	1							2
Tiassalé	Rosaliekro	F	1	16	A	3					3		3			1
Tiassalé	Rosaliekro	F	2	18	A	1					1		2
Tiassalé	Rosaliekro	F	3	29	A						2		2
Tiassalé	Rosaliekro	F	4	21	A	2					2		2
Tiassalé	Rosaliekro	F	5	25	B	1							1		3
Tiassalé	Rosaliekro	M	1	13	A	4					4		3
Tiassalé	Rosaliekro	M	2	17	A	4					4		4		1
Tiassalé	Rosaliekro	M	3	22	A	1					1		2
Tiassalé	Rosaliekro	M	4	24	A						1		2
Tiassalé	Rosaliekro	M	5	4	B	1							1			1
Tiassalé	Djékangakro	F	1	11	A	9					4		7
Tiassalé	Djékangakro	F	2	15	A	8					2		7
Tiassalé	Djékangakro	F	3	32	A	2					6		2		2
Tiassalé	Djékangakro	F	4	11	A	5	4	1			2		1			1
Tiassalé	Djékangakro	F	5	23	B	1							1
Tiassalé	Djékangakro	M	1	12	A	7					2		6
Tiassalé	Djékangakro	M	2	18	A	7					1		6
Tiassalé	Djékangakro	M	3	35	A	1					9		1		1
Tiassalé	Djékangakro	M	4	40	A						10		2
Tiassalé	Djékangakro	M	5	12	B	5							4
Tiassalé	Bodo 2	F	1	15	A	4					2		4		1	1
Tiassalé	Bodo 2	F	2	15	A	2					2		2
Tiassalé	Bodo 2	F	3	14	A	1					2		1
Tiassalé	Bodo 2	F	4	10	A						1		3
Tiassalé	Bodo 2	F	5	44	B	5							4
Tiassalé	Bodo 2	M	1	25	A	3					2		3		1	1
Tiassalé	Bodo 2	M	2	15	A	2					2		2
Tiassalé	Bodo 2	M	3	18	A	1					2		1		1
Tiassalé	Bodo 2	M	4	13	A						2		5		2
Tiassalé	Bodo 2	M	5	15	B	6							3		1	1
Toumodi	Djékanou	f	1	5	A	1					1		1
Toumodi	Djékanou	F	2	10	A	1					1				1	2
Toumodi	Djékanou	F	3	31	A	1	1	1			5		1		2
Toumodi	Djékanou	F	4	24	A	1					1		1		1
Toumodi	Djékanou	F	5	30	B	2									1	1
Toumodi	Djékanou	M	1	7	A	2					2		2		2
Toumodi	Djékanou	M	2	16	A	1					1				1
Toumodi	Djékanou	M	3	30	A	2					2				3
Toumodi	Djékanou	M	4	35	A	3					3				3
Toumodi	Djékanou	M	5	20	B	1							1		1
Toumodi	Dida-N’Glossou	F	1	16	A	2					2		2		2	1
Toumodi	Dida-N’Glossou	F	2	12	A	1					1				2
Toumodi	Dida-N’Glossou	F	3	32	A	2					4				1
Toumodi	Dida-N’Glossou	F	4	33	A	1					2		1
Toumodi	Dida-N’Glossou	F	5	43	B	1							2		3
Toumodi	Dida-N’Glossou	M	1	18	A	2					2		2		2	1
Toumodi	Dida-N’Glossou	M	2	19	A	1					3				1
Toumodi	Dida-N’Glossou	M	3	44	A	3					3				2
Toumodi	Dida-N’Glossou	M	4	60	A	3					3		3		2
Toumodi	Dida-N’Glossou	M	5	21	B	1							1		2	2
Toumodi	DidaKouadiokro	F	1	12	A	2					2		3		2	1
Toumodi	DidaKouadiokro	F	2	15	A	2					2				2
Toumodi	DidaKouadiokro	F	3	30	A	1					1		1		1	1
Toumodi	DidaKouadiokro	F	4	22	A	1					1		1		2
Toumodi	DidaKouadiokro	F	5	22	B	3							2		2
Toumodi	DidaKouadiokro	M	1	17	A	2					2		2			1
Toumodi	DidaKouadiokro	M	2	19	A	1					3				2
Toumodi	DidaKouadiokro	M	3	40	A	2					2		2		2
Toumodi	DidaKouadiokro	M	4	32	A	2					2		3		2
Toumodi	DidaKouadiokro	M	5	7	B	2							2		2	1
Toumodi	Abouakakro 2	F	1	24	A	2					2		3		3
Toumodi	Abouakakro 2	F	2	23	A	2					3					1
Toumodi	Abouakakro 2	F	3	51	A	1	1	1			1		1		2
Toumodi	Abouakakro 2	F	4	35	A	2					2		2		2	2
Toumodi	Abouakakro 2	F	5	23	B	2							2		2
Toumodi	Abouakakro 2	M	1	15	A	1					1		1
Toumodi	Abouakakro 2	M	2	10	A	2					2				1	2
Toumodi	Abouakakro 2	M	3	37	A	2	1	1			2		3		2
Toumodi	Abouakakro 2	M	4	26	A	2	2	1			2				2
Toumodi	Abouakakro 2	M	5	13	B	2							2		1	3
Toumodi	Kalekoi	F	1	11	A	3					3		3		1
Toumodi	Kalekoi	F	2	12	A										2
Toumodi	Kalekoi	F	3	20	A	2					2		3			1
Toumodi	Kalekoi	F	4	47	A	2					2				2
Toumodi	Kalekoi	F	5	25	B	2									2
Toumodi	Kalekoi	M	1	16	A	2					2		2		2
Toumodi	Kalekoi	M	2	22	A	1					1				1
Toumodi	Kalekoi	M	3	25	A	2					2				1
Toumodi	Kalekoi	M	4	39	A	2					2		2		2	3
Toumodi	Kalekoi	M	5	5	B	1							1		3
Toumodi	Gbogbobo Village	F	1	15	A	1					1		1		2	1
Toumodi	Gbogbobo Village	F	2	16	A	2					2		2		1
Toumodi	Gbogbobo Village	F	3	40	A	1					1		1		1
Toumodi	Gbogbobo Village	F	4	22	A	2					2		3			1
Toumodi	Gbogbobo Village	F	5	20	B	2							2		2
Toumodi	Gbogbobo Village	M	1	13	A	2					2		2		2
Toumodi	Gbogbobo Village	M	2	14	A	1					1		1		1
Toumodi	Gbogbobo Village	M	3	46	A	1					2		1		2
Toumodi	Gbogbobo Village	M	4	30	A	2					2				3
Toumodi	Gbogbobo Village	M	5	9	B	3							3		2	1
Toumodi	Gbagbokro	F	1	16	A	2					2		2		1
Toumodi	Gbagbokro	F	2	18	A	1					1		1		1
Toumodi	Gbagbokro	F	3	31	A	1					1		1
Toumodi	Gbagbokro	F	4	25	A	3					3		3		1
Toumodi	Gbagbokro	F	5	15	B	2							2		1
Toumodi	Gbagbokro	M	1	22	A	2					2		2
Toumodi	Gbagbokro	M	2	15	A	1					1				1
Toumodi	Gbagbokro	M	3	24	A	2					2		2		1
Toumodi	Gbagbokro	M	4	46	A	3					3		3		1
Toumodi	Gbagbokro	M	5	7	B	2							2
Toumodi	Bonikro	F	1	15	A	1					1		1			2
Toumodi	Bonikro	F	2	13	A	1					2		2
Toumodi	Bonikro	F	3	35	A	1					1
Toumodi	Bonikro	F	4	30	A	1					1		2
Toumodi	Bonikro	F	5	22	B	1							2		1
Toumodi	Bonikro	M	1	14	A	1					1		3
Toumodi	Bonikro	M	2	11	A	1					5					1
Toumodi	Bonikro	M	3	26	A	1					2		1
Toumodi	Bonikro	M	4	10	A	1					1		2
Toumodi	Bonikro	M	5	6	B	1							3		1
Toumodi	Bériaboukro	F	1	18	A	1					1		2
Toumodi	Bériaboukro	F	2	31	A	1					6		2
Toumodi	Bériaboukro	F	3	25	A	1					1		1		2	1
Toumodi	Bériaboukro	F	4	10	A	1					1		1
Toumodi	Bériaboukro	F	5	32	B	1							1
Toumodi	Bériaboukro	M	1	15	A	1					1		1		1	1
Toumodi	Bériaboukro	M	2	24	A	1					6
Toumodi	Bériaboukro	M	3	26	A	1					1		1		2
Toumodi	Bériaboukro	M	4	12	A	1					1		2			1
Toumodi	Bériaboukro	M	5	5	B	1							1		1
Toumodi	Gbohoua	F	1	13	A	1					2		1
Toumodi	Gbohoua	F	2	15	A	1					7		1		1
Toumodi	Gbohoua	F	3	21	A	1					1		1
Toumodi	Gbohoua	F	4	12	A	1					1		1
Toumodi	Gbohoua	F	5	8	B	1							2		2	1
Toumodi	Gbohoua	M	1	11	A	1					1		1
Toumodi	Gbohoua	M	2	20	A	1					6		1
Toumodi	Gbohoua	M	3	15	A	1					1		1
Toumodi	Gbohoua	M	4	20	A	1					2		2			1
Toumodi	Gbohoua	M	5		B	1							1		1
Yamoussoukro	Riviera	F	1	16	A						2		1
Yamoussoukro	Riviera	F	2	12	A	2					1		3		2
Yamoussoukro	Riviera	F	3	27	A	2					2		1		1	1
Yamoussoukro	Riviera	F	4	33	A						1		4
Yamoussoukro	Riviera	F	5	33	B	2							3		2	1
Yamoussoukro	Riviera	M	1	18	A	2					1		1		1	1
Yamoussoukro	Riviera	M	2	19	A	2					2		3		2
Yamoussoukro	Riviera	M	3	24	A	3					3		1		1
Yamoussoukro	Riviera	M	4	50	A						3		1		1	1
Yamoussoukro	Riviera	M	5	11	B	1							5			1
Yamoussoukro	Gogokro	F	1	12	A	3					1		1		2	1
Yamoussoukro	Gogokro	F	2	25	A	2					2		1		2
Yamoussoukro	Gogokro	F	3	30	A	1					1		2		1	1
Yamoussoukro	Gogokro	F	4	52	A	1					1		1		1	2
Yamoussoukro	Gogokro	F	5	16	B								1			1
Yamoussoukro	Gogokro	M	1	17	A	2					1		2		1
Yamoussoukro	Gogokro	M	2	19	A	1					1		1
Yamoussoukro	Gogokro	M	3	40	A	2	2	2			1		3		2
Yamoussoukro	Gogokro	M	4	52	A	3	2	2			3		2		1	1
Yamoussoukro	Gogokro	M	5	6	B	2							4		1	1
Yamoussoukro	Labokro	F	1	24	A						2		1
Yamoussoukro	Labokro	F	2	23	A	2					2		1		2
Yamoussoukro	Labokro	F	3	31	A	1					1		1		1
Yamoussoukro	Labokro	F	4	25	A	2					1		3
Yamoussoukro	Labokro	F	5	28	B	2							2			1
Yamoussoukro	Labokro	M	1	15	A	1					1		1		2
Yamoussoukro	Labokro	M	2	20	A	2					2		1			1
Yamoussoukro	Labokro	M	3	37	A						1		3			1
Yamoussoukro	Labokro	M	4	26	A	2					2		2		1
Yamoussoukro	Labokro	M	5	8	B								4		2
Yamoussoukro	Laminedougou	F	1	11	A	3					3		1			1
Yamoussoukro	Laminedougou	F	2	12	A								2		1	1
Yamoussoukro	Laminedougou	F	3	40	A	3	2	1			2		3		1
Yamoussoukro	Laminedougou	F	4	37	A	3	2	1			3		5		3
Yamoussoukro	Laminedougou	F	5	18	B								1		1	1
Yamoussoukro	Laminedougou	M	1	16	A	1							2
Yamoussoukro	Laminedougou	M	2	32	A	5					1		1		3	1
Yamoussoukro	Laminedougou	M	3	45	A	4					1		4		1
Yamoussoukro	Laminedougou	M	4	29	A	7	7	5			2		2		3	2
Yamoussoukro	Laminedougou	M	5	12	B								3		1
Yamoussoukro	Sikasso	F	1	15	A	1							1		1
Yamoussoukro	Sikasso	F	2	16	A	2					2		1
Yamoussoukro	Sikasso	F	3	30	A	1					1		2		1	1
Yamoussoukro	Sikasso	F	4	42	A	3					2		5		1
Yamoussoukro	Sikasso	F	5	19	B	2							4		2
Yamoussoukro	Sikasso	M	1	13	A	4					2		2
Yamoussoukro	Sikasso	M	2	14	A	1					1		1		1
Yamoussoukro	Sikasso	M	3	46	A	3					1		4		2	1
Yamoussoukro	Sikasso	M	4	40	A						2		5		1
Yamoussoukro	Sikasso	M	5	10	B	3							3
Yamoussoukro	Koffikro	F	1	16	A	2							2		2
Yamoussoukro	Koffikro	F	2	18	A	1					2		1
Yamoussoukro	Koffikro	F	3	31	A	1					1		5		1	1
Yamoussoukro	Koffikro	F	4	25	A	3					2		6		1
Yamoussoukro	Koffikro	F	5	20	B								2		1
Yamoussoukro	Koffikro	M	1	22	A	4					2		4
Yamoussoukro	Koffikro	M	2	15	A	1					1		1		2	1
Yamoussoukro	Koffikro	M	3	24	A	2					2		3		1
Yamoussoukro	Koffikro	M	4	36	A						1		3
Yamoussoukro	Koffikro	M	5	12	B								1		3
Yamoussoukro	Zougounou	F	1	15	A	1					1		5		2
Yamoussoukro	Zougounou	F	2	13	A	2					1		1			1
Yamoussoukro	Zougounou	F	3	25	A	1					1		1		1
Yamoussoukro	Zougounou	F	4	31	A	4	1	1			2		1		2	1
Yamoussoukro	Zougounou	F	5	12	B	2							1		3	1
Yamoussoukro	Zougounou	M	1	14	A	3					1		1
Yamoussoukro	Zougounou	M	2	11	A	1					1		1		1
Yamoussoukro	Zougounou	M	3	46	A	4					1		1		2
Yamoussoukro	Zougounou	M	4	40	A	2					2		1		1
Yamoussoukro	Zougounou	M	5	19	B	5							1
Yamoussoukro	Wadjakro	F	1	16	A	4					4		1		2
Yamoussoukro	Wadjakro	F	2	18	A	2					2		1
Yamoussoukro	Wadjakro	F	3	89	A	9					7		2		1	1
Yamoussoukro	Wadjakro	F	4	71	A	4					7		1		1
Yamoussoukro	Wadjakro	F	5	58	B	5							2
Yamoussoukro	Wadjakro	M	1	18	A						3		1
Yamoussoukro	Wadjakro	M	2	17	A	2					2		1			1
Yamoussoukro	Wadjakro	M	3	122	A	10					7		1		2
Yamoussoukro	Wadjakro	M	4	101	A	11					5		2		1
Yamoussoukro	Wadjakro	M	5	40	B								1
Yamoussoukro	Zatta	F	1	11	A						2		1
Yamoussoukro	Zatta	F	2	15	A	4					2		1		3	1
Yamoussoukro	Zatta	F	3	55	A	4					1		2		2
Yamoussoukro	Zatta	F	4	40	A	3					1		1		1
Yamoussoukro	Zatta	F	5	12	B	3							1
Yamoussoukro	Zatta	M	1	12	A	1					1		1			1
Yamoussoukro	Zatta	M	2	18	A	5					3		2		2
Yamoussoukro	Zatta	M	3	59	A	6							1
Yamoussoukro	Zatta	M	4	50	A	5					1		1		1
Yamoussoukro	Zatta	M	5	23	B	1							2
Yamoussoukro	Abo-Kouamékro	F	1	10	A						4		2		3
Yamoussoukro	Abo-Kouamékro	F	2	20	A						1		1		1	1
Yamoussoukro	Abo-Kouamékro	F	3	25	A	1					1		1
Yamoussoukro	Abo-Kouamékro	F	4	34	A	2					2		1		1
Yamoussoukro	Abo-Kouamékro	F	5	16	B								1		1	1
Yamoussoukro	Abo-Kouamékro	M	1	11	A						3		1		1
Yamoussoukro	Abo-Kouamékro	M	2	26	A	1					1		2		1
Yamoussoukro	Abo-Kouamékro	M	3	40	A	1					6		1		1	1
Yamoussoukro	Abo-Kouamékro	M	4	45	A	2					1		1		1
Yamoussoukro	Abo-Kouamékro	M	5	20	B								1		1
Yamoussoukro	Oufouédjékro	F	1	16	A	1					1		1		1
Yamoussoukro	Oufouédjékro	F	2	12	A	3					2		1
Yamoussoukro	Oufouédjékro	F	3	22	A	1					1		1		1
Yamoussoukro	Oufouédjékro	F	4	23	A	1					1		1		1
Yamoussoukro	Oufouédjékro	F	5	33	B								1		2	1
Yamoussoukro	Oufouédjékro	M	1	18	A	1					1		2		1
Yamoussoukro	Oufouédjékro	M	2	19	A						3		1		2	1
Yamoussoukro	Oufouédjékro	M	3	34	A	1					1		1		1
Yamoussoukro	Oufouédjékro	M	4	34	A	1					1		1		1
Yamoussoukro	Oufouédjékro	M	5	21	B								1		1	1
Yamoussoukro	Gofabo	F	1	12	A						2		1		2
Yamoussoukro	Gofabo	F	2	15	A						4		1		1
Yamoussoukro	Gofabo	F	3	20	A	1					1		2		1
Yamoussoukro	Gofabo	F	4	42	A	2					7		1		1
Yamoussoukro	Gofabo	F	5	18	B	1							1		2
Yamoussoukro	Gofabo	M	1	17	A	4					2				1
Yamoussoukro	Gofabo	M	2	19	A	2					2
Yamoussoukro	Gofabo	M	3	40	A	1					5		1		1
Yamoussoukro	Gofabo	M	4	32	A	1					1		1		2	1
Yamoussoukro	Gofabo	M	5	11	B										1
Yamoussoukro	Kadjokro	F	1	24	A								2
Yamoussoukro	Kadjokro	F	2	23	A	1					1				2
Yamoussoukro	Kadjokro	F	3	21	A	1					1				2
Yamoussoukro	Kadjokro	F	4	25	A	2					2				1
Yamoussoukro	Kadjokro	F	5	28	B								1		1
Yamoussoukro	Kadjokro	M	1	15	A	1					1				1	1
Yamoussoukro	Kadjokro	M	2	10	A	1					1				1
Yamoussoukro	Kadjokro	M	3	37	A	3					2
Yamoussoukro	Kadjokro	M	4	31	A	2					1		1		2
Yamoussoukro	Kadjokro	M	5	7	B										1	1
Yamoussoukro	M’Gbékro	F	1	15	A	1							1		1
Yamoussoukro	M’Gbékro	F	2	20	A	1					2
Yamoussoukro	M’Gbékro	F	3	42	A	2					1		1		1
Yamoussoukro	M’Gbékro	F	4	17	A	1					1
Yamoussoukro	M’Gbékro	F	5	27	B	4							1		1
Yamoussoukro	M’Gbékro	M	1	19	A	2
Yamoussoukro	M’Gbékro	M	2	40	A	1					1		1
Yamoussoukro	M’Gbékro	M	3	22	A	1					1		1		2
Yamoussoukro	M’Gbékro	M	4	22	A						2					1
Yamoussoukro	M’Gbékro	M	5	14	B								1		3
Daloa	Kouassikro	F	1	5	A						4					1
Daloa	Kouassikro	F	2	10	A						2		3
Daloa	Kouassikro	F	3	30	A	2					2		1		2
Daloa	Kouassikro	F	4	24	A	2					3		3		2	1
Daloa	Kouassikro	F	5	16	B
Daloa	Kouassikro	M	1	7	A						1		1			1
Daloa	Kouassikro	M	2	13	A	2					2		1		2
Daloa	Kouassikro	M	3	30	A	2					1		1		2
Daloa	Kouassikro	M	4	35	A	3					2		1		3
Daloa	Kouassikro	M	5	23	B								3			1
Daloa	Chantier Gbopraya	F	1	16	A	1					2		2		1
Daloa	Chantier Gbopraya	F	2	12	A	3					1		1		3	1
Daloa	Chantier Gbopraya	F	3	32	A						2		1
Daloa	Chantier Gbopraya	F	4	23	A	1					3				1	2
Daloa	Chantier Gbopraya	F	5	23	B	1							2		1
Daloa	Chantier Gbopraya	M	1	18	A						1		1			2
Daloa	Chantier Gbopraya	M	2	19	A	2					1		1		2
Daloa	Chantier Gbopraya	M	3	34	A	1					2		1		1
Daloa	Chantier Gbopraya	M	4	30	A	2					1		1		2	1
Daloa	Chantier Gbopraya	M	5	41	B								4
Daloa	Kouassikouassikro	F	1	12	A	2					1		1		2	3
Daloa	Kouassikouassikro	F	2	15	A	3					1		1		3
Daloa	Kouassikouassikro	F	3	30	A	2					1		2		2	1
Daloa	Kouassikouassikro	F	4	22	A	1					1		1		1
Daloa	Kouassikouassikro	F	5	17	B								1			1
Daloa	Kouassikouassikro	M	1	17	A						2		2
Daloa	Kouassikouassikro	M	2	19	A	1					2		2		1
Daloa	Kouassikouassikro	M	3	30	A	3					2		1		3	3
Daloa	Kouassikouassikro	M	4	32	A	5	5	2			1		1		3
Daloa	Kouassikouassikro	M	5	12	B	2							3		2	1
Daloa	Fofanadougou	F	1	24	A						3		2			1
Daloa	Fofanadougou	F	2	23	A	3					1		1		3	1
Daloa	Fofanadougou	F	3	21	A						2		2			1
Daloa	Fofanadougou	F	4	25	A	3					1		1		3	1
Daloa	Fofanadougou	F	5	18	B	3							1		3
Daloa	Fofanadougou	M	1	15	A	2					4		2		2	1
Daloa	Fofanadougou	M	2	10	A	3					3		3		3	2
Daloa	Fofanadougou	M	3	27	A	1					8		5		1
Daloa	Fofanadougou	M	4	26	A						2		2		2	1
Daloa	Fofanadougou	M	5	18	B	2	2	1					1		2
Daloa	Brohouta	F	1	11	A						1		1			1
Daloa	Brohouta	F	2	12	A	1					3		3		1	1
Daloa	Brohouta	F	3	20	A	2					1		1		2
Daloa	Brohouta	F	4	27	A	1					1		1		1
Daloa	Brohouta	F	5	18	B	3							1		3	2
Daloa	Brohouta	M	1	16	A	2					2		2		2
Daloa	Brohouta	M	2	22	A	4					8		4		4
Daloa	Brohouta	M	3	25	A	1					2		2		1	1
Daloa	Brohouta	M	4	29	A	1					1		1		1
Daloa	Brohouta	M	5	12	B	1							2		1	2
Daloa	Gouénoufla	F	1		A	3					3		1		3
Daloa	Gouénoufla	F	2	16	A	2					2		2		2	1
Daloa	Gouénoufla	F	3	30	A	1					1		1		1	1
Daloa	Gouénoufla	F	4	22	A	1					1		1		1	1
Daloa	Gouénoufla	F	5	20	B								1
Daloa	Gouénoufla	M	1	13	A	2					2		2		2	1
Daloa	Gouénoufla	M	2	14	A	4					3		1		4
Daloa	Gouénoufla	M	3	26	A	1					2		2		1	1
Daloa	Gouénoufla	M	4	20	A	2					1		1		2
Daloa	Gouénoufla	M	5	20	B	3							1		3	1
Daloa	Zokogué	F	1	16	A						1		1			1
Daloa	Zokogué	F	2	18	A	1					2		2		1
Daloa	Zokogué	F	3	21	A	2					1		1		2
Daloa	Zokogué	F	4	25	A	1					2		2		1	1
Daloa	Zokogué	F	5	10	B	4							4		4
Daloa	Zokogué	M	1	22	A	2					2		2		2
Daloa	Zokogué	M	2	15	A	3					1		1		3	1
Daloa	Zokogué	M	3	24	A	1					1		1		1
Daloa	Zokogué	M	4	36	A	1					1		1		1
Daloa	Zokogué	M	5	12	B	2							3		2	1
Daloa	Zaliohouan	F	1	15	A						3		1
Daloa	Zaliohouan	F	2	13	A	4					1		1		4
Daloa	Zaliohouan	F	3	25	A	2					6		2		2	1
Daloa	Zaliohouan	F	4	30	A	4					7		2		4
Daloa	Zaliohouan	F	5	12	B	4							2		4	1
Daloa	Zaliohouan	M	1	14	A						1		1
Daloa	Zaliohouan	M	2	11	A	3					4		4		3
Daloa	Zaliohouan	M	3	26	A	2					2		2		2
Daloa	Zaliohouan	M	4	10	A	5					11				5
Daloa	Zaliohouan	M	5	16	B	1							3		1
Daloa	Bédiala	F	1	18	A	3					2		2		3
Daloa	Bédiala	F	2	21	A	2					3		3		2	1
Daloa	Bédiala	F	3	25	A	1					2		2		1
Daloa	Bédiala	F	4	10	A	2					15		7		2	1
Daloa	Bédiala	F	5	22	B	3							2		3
Daloa	Bédiala	M	1	15	A	2					2		2		2	1
Daloa	Bédiala	M	2	24	A	3					2		2		3
Daloa	Bédiala	M	3	26	A	2					2		2		2
Daloa	Bédiala	M	4	12	A	1					1		1		1
Daloa	Bédiala	M	5	15	B	2							2		2
Daloa	Gonaté	F	1	13	A	2					3		3		2	1
Daloa	Gonaté	F	2	15	A	1					6		3		1
Daloa	Gonaté	F	3	21	A	2					3		3		2	1
Daloa	Gonaté	F	4	12	A	3					11		1		3
Daloa	Gonaté	F	5		B								4			1
Daloa	Gonaté	M	1	11	A	4					3		3		4
Daloa	Gonaté	M	2	10	A	3					4		4		3
Daloa	Gonaté	M	3	16	A						6		3		1
Daloa	Gonaté	M	4	18	A	3					1		1		3	1
Daloa	Gonaté	M	5	31	B	3							7		3
Daloa	Banoufla	F	1	20	A	2					2		2		2	1
Daloa	Banoufla	F	2	10	A	5					11		1		4
Daloa	Banoufla	F	3	22	A						6		4
Daloa	Banoufla	F	4	15	A	2					8		2		2	1
Daloa	Banoufla	F	5	24	B								4
Daloa	Banoufla	M	1	30	A	1					2		2		1
Daloa	Banoufla	M	2	12	A	1					15		7		1
Daloa	Banoufla	M	3	16	A	2					9		3		2
Daloa	Banoufla	M	4	13	A	1					4				1	1
Daloa	Banoufla	M	5	5	B								3		1	1
Vavoua	District sanitaire	F	1		A						2		2		1	1
Vavoua	District sanitaire	F	2	7	A	2					2		2		1
Vavoua	District sanitaire	F	3	6	A	1					4		2		1	1
Vavoua	District sanitaire	F	4	7	A	1					2		1		2
Vavoua	District sanitaire	F	5	2	B								2		3	1
Vavoua	District sanitaire	M	1	9	A	1					3		2		1
Vavoua	District sanitaire	M	2	9	A						3		2		1
Vavoua	District sanitaire	M	3	7	A	3					3				2	1
Vavoua	District sanitaire	M	4	11	A						3		5		1
Vavoua	District sanitaire	M	5	1	B	1							1		1
Vavoua	Bandiahi	F	1	12	A	2					2				3	2
Vavoua	Bandiahi	F	2	15	A						3		2
Vavoua	Bandiahi	F	3	15	A						1				1
Vavoua	Bandiahi	F	4	8	A	3					1		1			1
Vavoua	Bandiahi	F	5	4	B	2					2		3
Vavoua	Bandiahi	M	1	17	A	1					2				6
Vavoua	Bandiahi	M	2	19	A						3		1		1
Vavoua	Bandiahi	M	3	10	A	2					2		2			1
Vavoua	Bandiahi	M	4	13	A	2					2		3		3
Vavoua	Bandiahi	M	5	1	B	2							2		2
Vavoua	Broukro	F	1	14	A						2		3		9
Vavoua	Broukro	F	2	13	A	1					3
Vavoua	Broukro	F	3	11	A						1		1			3
Vavoua	Broukro	F	4	15	A	2					2		2		1
Vavoua	Broukro	F	5	3	B								2		4
Vavoua	Broukro	M	1	16	A	2					3				2	1
Vavoua	Broukro	M	2	5	A	2					2		2
Vavoua	Broukro	M	3	3	A						2				1
Vavoua	Broukro	M	4	4	A						2		2
Vavoua	Broukro	M	5		B	1									2
Vavoua	Vaafla	F	1	18	A						3		3
Vavoua	Vaafla	F	2	19	A											2
Vavoua	Vaafla	F	3	14	A	1					2		3		1
Vavoua	Vaafla	F	4	11	A						2		3
Vavoua	Vaafla	F	5	5	B	1							2		1
Vavoua	Vaafla	M	1	12	A						2		5			1
Vavoua	Vaafla	M	2	15	A						3		1			1
Vavoua	Vaafla	M	3	15	A						2
Vavoua	Vaafla	M	4	12	A	1					2		2		3
Vavoua	Vaafla	M	5		B								1
Vavoua	Dema	F	1	17	A						1		1		3
Vavoua	Dema	F	2	10	A	1					2		2
Vavoua	Dema	F	3	10	A						1		1		1	1
Vavoua	Dema	F	4	13	A	1					2		3		2
Vavoua	Dema	F	5	9	B								2		2
Vavoua	Dema	M	1	14	A						2		1		2	1
Vavoua	Dema	M	2	13	A						3
Vavoua	Dema	M	3	11	A	2					2		1
Vavoua	Dema	M	4	15	A						2		2
Vavoua	Dema	M	5		B								3		4
Vavoua	Dimatta	F	1		A						2		2			1
Vavoua	Dimatta	F	2	5	A						1				1
Vavoua	Dimatta	F	3	14	A						1		1
Vavoua	Dimatta	F	4	11	A	2					3				1
Vavoua	Dimatta	F	5	5	B								3		3
Vavoua	Dimatta	M	1	12	A						2		1
Vavoua	Dimatta	M	2	7	A						1				2	2
Vavoua	Dimatta	M	3	15	A	1					2		1
Vavoua	Dimatta	M	4	12	A					1	3		2		1
Vavoua	Dimatta	M	5		B								1
Vavoua	Dezra	F	1		A	1					1		2		1
Vavoua	Dezra	F	2	13	A						2		1
Vavoua	Dezra	F	3	10	A						3		3			2
Vavoua	Dezra	F	4	9	A	2							1		1
Vavoua	Dezra	F	5	22	B								4
Vavoua	Dezra	M	1	7	A						1				3	1
Vavoua	Dezra	M	2	10	A	1					5		1		2
Vavoua	Dezra	M	3	11	A						2		1
Vavoua	Dezra	M	4	7	A						3		2		3	1
Vavoua	Dezra	M	5		B	1

## Sheet: Meaning of items
1-11 Months	1-4 years	5-9 years	10-15 years	over 15 years old	Population
1	2	3	4	5
Age_ skin NTD	<15 ans	15 years old and above
	A	B
French	English
sexe	Sex
tranche d'age	Age group
Population	Population
Age-MTN	NTDs following age group
